# Supplementary material for: Mtf2-PRC2 control of canonical Wnt signaling is required for definitive erythropoiesis
Source: Cell Discov. 2018 May 1;4:21. doi: 10.1038/s41421-018-0022-5 (PMC5928144; doi:10.1038/s41421-018-0022-5)
Supplement: Supplementary file 2 — Supplementary Table S1(XLS 358 kb) [file 41421_2018_22_MOESM2_ESM.xls]

## Sheet: Sheet1
Table S1. Genes identified as losing H3K27me3 in Mtf2-/- erythroblasts
	Mtf2+/+ vs Mtf2-/-			Mtf2+/+ vs Mtf2-/-
	Ter119-/lo Erythroblasts			Ter119high Erythroblasts
Gene Name	log2FoldChange	Adj p value	p<0.05	log2FoldChange	Adj p value	p<0.05
0610010O12Rik	2.6501	0.164257	no	2.3812	0.121088	no
1110012J17Rik	8	1	no	18	1	no
1110032F04Rik	1.62043	0.312854	no	2.21262	0.0268681	yes
1110067D22Rik	0.248332	0.999681	no	1.88822	0.0119145	yes
1190005I06Rik	0.68939	0.980229	no	-0.743472	1	no
1300014I06Rik	2.82394	0.00421945	yes	1.70439	0.0120038	yes
1520402A15Rik	1.36367	0.597996	no	0.494175	0.796899	no
1600021P15Rik	1.41492	1	no	1.0249	1	no
1600029O15Rik	-6	1	no	18	1	no
1700001C19Rik	0.110438	1	no	-1.14717	1	no
1700001O22Rik	8	1	no	0	1	no
1700018A14Rik	0	1	no	0	1	no
1700019N12Rik	8	1	no	18	1	no
1700025G04Rik	2.43638	0.0553916	no	0.931069	0.20986	no
1700054N08Rik	0.235302	0.999681	no	0.0621966	0.959092	no
1700101E01Rik	0.498954	1	no	-1.14435	1	no
1810019J16Rik	1.46652	1	no	18	1	no
1810027O10Rik	0.349734	0.586764	no	-1.1053	0.0154621	yes
2010107G23Rik	2.07533	0.159074	no	3.64535	0.0599021	no
2010300C02Rik	8	1	no	18	1	no
2210411K11Rik	-0.0165679	0.999681	no	0.928125	0.194913	no
2310014H01Rik	NA	NA	NA	NA	NA	NA
2410017I17Rik	0	1	no	0	1	no
2410022L05Rik	0.196424	0.999681	no	2.10282	0.0222648	yes
2510009E07Rik	1.51619	0.351025	no	1.26269	0.183557	no
2610017I09Rik	0	1	no	0	1	no
2610019F03Rik	-0.0283251	0.999681	no	18	0.0370878	yes
2610109H07Rik	1.01738	1	no	-12	1	no
2700046G09Rik	-0.576661	1	no	18	1	no
2700086A05Rik	8	1	no	0.609709	1	no
2810025M15Rik	0.0320757	0.999681	no	1.3412	0.124929	no
2810030E01Rik	1.90181	1	no	1.15217	1	no
2810032G03Rik	0	1	no	18	1	no
2810055F11Rik	1.80351	0.106852	no	1.81648	0.0624619	no
2810410L24Rik	8	1	no	1.57712	0.247536	no
2810459M11Rik	1.99625	0.027006	yes	0.616484	0.467779	no
2900092D14Rik	NA	NA	NA	NA	NA	NA
3830403N18Rik	0.635397	0.987109	no	0.140168	0.917315	no
3830431G21Rik	1.63783	0.239842	no	4.25269	1	no
4430402I18Rik	-0.2461	1	no	18	1	no
4732471D19Rik	0.185086	0.999681	no	2.37699	1.61753e-06	yes
4833427G06Rik	0	1	no	0	1	no
4921515J06Rik	-6	1	no	0.0111806	1	no
4930412O13Rik	8	1	no	18	1	no
4930420K17Rik	1.63531	0.273048	no	1.20714	0.214866	no
4930429B21Rik	0	1	no	0	1	no
4931408A02Rik	0.970809	1	no	0.000582004	0.999483	no
4931429I11Rik	0	1	no	-12	1	no
4932441J04Rik	0.0221448	1	no	0	1	no
4933406I18Rik	0	1	no	0	1	no
4933421O10Rik	0.741411	0.941428	no	0.271945	1	no
4933439C10Rik	0.389443	0.976539	no	2.33676	0.00873698	yes
5430405G05Rik	0	1	no	0	1	no
5430407P10Rik	2.82974	0.000759953	yes	1.8146	0.0099277	yes
5730528L13Rik	2.82982	0.00464155	yes	4.21163	0.000434569	yes
5730559C18Rik	8	1	no	18	1	no
6030419C18Rik	0	1	no	18	1	no
6030429G01Rik	1.32974	1	no	3.39574	1	no
6230409E13Rik	8	1	no	18	1	no
6330512M04Rik	0.574995	1	no	1.81671	1	no
6430527G18Rik	5.00523	0.000657536	yes	2.62519	0.00391084	yes
6430548M08Rik	2.66171	0.00687812	yes	2.45509	0.000433757	yes
6430704M03Rik	-6	1	no	18	1	no
8430427H17Rik	0.319988	0.950162	no	-0.0632509	0.915363	no
9030224M15Rik	0.0275364	1	no	1.5413	1	no
9030409G11Rik	NA	NA	NA	NA	NA	NA
9030612E09Rik	0	1	no	0	1	no
9130024F11Rik	0	1	no	18	1	no
9130206I24Rik	2.9486	0.000134748	yes	3.14653	0.00051331	yes
9330182L06Rik	2.52306	0.0460085	yes	2.36663	0.0269038	yes
9430021M05Rik	0	1	no	0	1	no
9430076C15Rik	0	1	no	0	1	no
9830001H06Rik	-0.619458	0.811745	no	0.685096	0.397978	no
A330050F15Rik	-6	1	no	0	1	no
A430107O13Rik	1.48397	0.934013	no	0.117206	1	no
A4galt	3.96365	1	no	18	1	no
A530013C23Rik	0	1	no	18	1	no
A930011G23Rik	-6	1	no	0	1	no
Abca5	0.312778	0.999681	no	0.695742	1	no
Abcb1b	1.62045	0.2844	no	1.97229	0.0273028	yes
Abcg1	1.69799	0.131329	no	1.15033	0.187233	no
Abhd15	0.73259	0.909453	no	1.84545	0.0240499	yes
Abhd6	1.08806	0.358555	no	0.487109	0.505965	no
Ablim3	-6	1	no	-12	1	no
Abtb2	1.68167	0.0981666	no	-0.413818	0.663623	no
Acan	0	1	no	0	1	no
Accn1	0	1	no	18	1	no
Accn2	0.0300432	1	no	1.48756	1	no
Accn4	-0.136781	1	no	18	1	no
Acer2	-0.00679536	0.999681	no	0.821443	0.353012	no
Acot1	1.61497	0.244737	no	0.861999	0.381946	no
Acsl6	-0.670015	0.252095	no	2.00597	0.00888891	yes
Actl6b	-6	1	no	18	1	no
Actn1	1.27909	0.00926168	yes	0.997983	0.0287898	yes
Acvr1	1.19183	0.411559	no	1.31833	0.0766531	no
Acvr1b	1.54101	0.249803	no	2.41181	0.00344718	yes
Acvr2a	0.355554	0.999681	no	0.742	0.469197	no
Acvr2b	0.0960884	0.999681	no	3.09611	0.0387507	yes
Adam11	8	0.124295	no	0.631175	1	no
Adam15	2.37202	8.33731e-05	yes	1.4358	0.00162197	yes
Adam19	1.02335	0.931089	no	-0.196573	0.875095	no
Adam23	8	1	no	1.92639	1	no
Adamts14	8	1	no	1.39649	1	no
Adamts2	0.537826	1	no	-2.61984	1	no
Adamts20	1.49906	1	no	4.41487	1	no
Adamts7	0.811156	1	no	-0.759145	1	no
Adamts8	8	1	no	0	1	no
Adap1	0.873633	0.233754	no	2.23495	2.99202e-06	yes
Adap2	1.70851	0.0802021	no	1.16528	0.0675104	no
Adarb1	3.14971	0.00608496	yes	-0.149008	1	no
Adc	-1.18846	1	no	18	1	no
Adcy2	1.83817	1	no	0.958823	1	no
Adcy3	0.041515	0.999681	no	1.22349	0.219408	no
Adcy5	1.51581	1	no	0.145645	1	no
Adm	3.0013	1	no	0.26682	1	no
Adora2b	3.85034	1	no	0.0790647	1	no
Adra1d	-6	1	no	-1.58213	1	no
Adra2a	8	1	no	2.7254	1	no
Adra2c	0	1	no	18	1	no
Adrb1	2.64921	1	no	-0.570142	1	no
Aebp1	2.23725	0.00285902	yes	1.29226	0.0474386	yes
Agap1	1.08215	0.284676	no	2.62872	0.000382234	yes
Agap2	0.554516	0.929971	no	2.85771	0.00027998	yes
Agpat3	1.3363	0.000440816	yes	1.86029	5.79287e-06	yes
Agpat9	-0.50087	1	no	0.696877	0.775162	no
Ahdc1	0.0170779	0.999681	no	2.28695	0.00311908	yes
Ahnak	2.616	0.00548033	yes	2.08851	0.00189377	yes
AI118078	0	1	no	0	1	no
AI314831	0	1	no	0	1	no
AI646023	-0.970111	1	no	-1.63207	1	no
AI661453	3.79425	0.0262018	yes	1.53984	1	no
AI836003	0	1	no	0	1	no
Aif1l	0.0656285	0.999681	no	2.04766	0.177441	no
Aim1	1.81497	0.0202021	yes	2.14071	0.00229441	yes
Ajap1	0	1	no	0	1	no
AK129341	0.681801	0.970599	no	2.62884	1	no
Ak4	0.264946	0.999681	no	2.76756	1.69111e-05	yes
Ak5	0.0345769	1	no	18	1	no
Akap12	1.46687	1	no	0.709984	1	no
Aldh1a2	1.04737	1	no	0.253597	1	no
Aldh5a1	2.09213	0.0756198	no	1.56627	0.0851945	no
Alox12	1.43588	0.288698	no	0.650771	0.497757	no
Alpl	2.42819	0.0272001	yes	-0.51344	0.620821	no
Als2cl	3.03175	6.09996e-06	yes	1.95556	0.0117725	yes
Alx3	2.32981000000002e-310	1	no	0	1	no
Alx4	0	1	no	0	1	no
Amigo1	0.343025	0.999681	no	1.20786	1	no
Amigo2	0.381831	1	no	1.09295	1	no
Amn	1.03577	1	no	1.52038	1	no
Amotl2	2.40149	0.0309834	yes	0.289737	0.800225	no
Amph	2.34999	1	no	0.78771	1	no
Ank1	0.26312	0.346356	no	-0.741847	0.0208017	yes
Ank3	1.84623	0.000826677	yes	0.882793	0.152979	no
Ankrd13b	0.380862	0.545536	no	3.54065	3.51815e-12	yes
Ankrd33b	8	1	no	0.387302	1	no
Ankrd34a	3.44242	1	no	0	1	no
Ankrd34b	0	1	no	18	1	no
Ankrd44	1.4118	0.193055	no	2.43787	0.00145256	yes
Ankrd56	NA	NA	NA	NA	NA	NA
Ankrd57	NA	NA	NA	NA	NA	NA
Ankrd6	-0.189206	0.999681	no	0.390034	0.700494	no
Anks1b	0	1	no	-12	1	no
Anks6	-0.00297007	1	no	2.39048	1	no
Ano6	0.668447	0.563688	no	0.941939	0.0814711	no
Ap1m2	8	1	no	-0.0253974	1	no
Apba1	2.4818	1	no	2.8055	1	no
Apbb2	2.66071	0.520412	no	0.90125	0.683991	no
Apc2	1.84426	1	no	0.247021	1	no
Apcdd1	8	1	no	18	1	no
Aqp5	0	1	no	0	1	no
Arap2	3.62027	0.162969	no	0.545282	0.562049	no
Arf3	0.261542	0.97327	no	1.66101	0.0039847	yes
Arg2	0.577978	1	no	1.53008	1	no
Arhgap20	-6	1	no	-2.23457	1	no
Arhgap26	4.13769	1.1427e-06	yes	1.96211	0.0158404	yes
Arhgap29	0.570797	0.669676	no	1.06071	0.0573082	no
Arhgap31	1.1863	0.325478	no	1.13292	0.126916	no
Arhgef10l	1.4063	0.0610579	no	1.9788	0.000207672	yes
Arhgef16	1.17069	1	no	1.82209	0.0174173	yes
Arhgef17	1.61127	1	no	1.33961	1	no
Arhgef26	1.04688	1	no	1.54066	1	no
Arhgef37	1.99513	1	no	1.20361	1	no
Arhgef5	2.25344	1	no	2.26348	0.0115441	yes
Arhgef7	0.182668	0.999681	no	1.01185	0.141862	no
Arid3c	0	1	no	0	1	no
Arl4c	1.35141	1	no	1.11133	1	no
Arnt2	3.3441	1	no	18	1	no
Arntl	-0.0151642	0.999681	no	1.7633	0.0139205	yes
Arpp21	0.143312	1	no	3.00516	1	no
Arsb	1.22313	0.309859	no	2.17673	0.00473173	yes
Artn	2.4175	0.000744005	yes	-0.154022	0.796712	no
Arvcf	-0.80317	0.0281747	yes	0.946138	0.040102	yes
Asap2	0.777792	0.504553	no	2.22937	0.000748537	yes
Asb4	2.1585	0.0791811	no	1.74417	0.057685	no
Asb8	-0.136873	0.999681	no	0.255863	0.668779	no
Ascl2	1.77922	1	no	3.64743	1	no
Atf3	0.674248	1	no	1.37067	0.233652	no
Atn1	1.40827	0.10679	no	1.40129	0.0787612	no
Atoh7	0	1	no	0	1	no
Atoh8	2.88122	1	no	18	1	no
Atp11a	0.741735	0.284777	no	1.19177	0.0539073	no
Atp6v1c2	2.08358	1	no	18	1	no
Atp8b1	0.492706	1	no	1.19704	1	no
Atp8b2	1.63184	0.0507424	no	2.83526	1.35381e-06	yes
Atp9a	-0.502203	0.975785	no	1.20443	0.313791	no
Atrnl1	0.0669067	0.999681	no	0.757267	0.423228	no
Atxn1	0.145818	1	no	0.268539	1	no
AU023871	1.45225	0.695556	no	1.53504	0.14678	no
AW011738	6.36877	0.00126889	yes	1.86741	0.0332799	yes
AW555464	1.98082	0.00667594	yes	1.76899	0.00423427	yes
Axin2	1.00366	0.783522	no	2.62075	0.00718088	yes
B3galnt1	0.296117	1	no	0.153115	0.90973	no
B3gnt3	0.94628	0.676741	no	-0.629342	0.497812	no
B4galnt1	0.514961	0.680044	no	2.96088	2.82168e-05	yes
B4galnt2	0.442499	0.999681	no	0.231978	1	no
B4galnt3	0.455799	1	no	-1.60874	0.0917786	no
B4galnt4	0.567715	1	no	1.46873	1	no
B4galt2	0.704707	0.742215	no	0.922956	0.139818	no
B4galt4	1.74087	0.28429	no	0.414218	0.625561	no
B4galt5	1.70955	0.0118659	yes	0.85004	0.092153	no
B4galt6	2.85957	0.00182485	yes	2.6067	0.00072765	yes
B830017H08Rik	NA	NA	NA	NA	NA	NA
B930041F14Rik	3.25637	1	no	1.2439	1	no
Bahcc1	0.818743	0.246812	no	2.0111	0.00287258	yes
Bahd1	0.0495755	0.999681	no	0.513174	0.238098	no
Bai1	0	1	no	0	1	no
Bai2	8	1	no	18	1	no
Baiap2	1.241	0.212009	no	1.1644	0.101988	no
Baiap3	0.193412	1	no	1.69505	1	no
Barhl1	-6	1	no	0	1	no
Barhl2	0	1	no	0	1	no
Barx1	8	1	no	18	1	no
Barx2	0	1	no	0	1	no
Batf3	2.3747	1	no	1.43094	0.20916	no
BC005764	0.457526	0.802349	no	2.06285	0.000294908	yes
BC022687	1.50203	0.40677	no	1.59266	0.123785	no
BC030476	0	1	no	2.60755	1	no
BC057022	0.0961536	1	no	2.68151	1	no
BC061194	0	1	no	18	1	no
BC068157	1.48689	1	no	1.61554	1	no
Bcan	0	1	no	1.92859	1	no
Bcar1	1.58741	0.153728	no	1.12776	0.245757	no
Bcar3	2.1267	1	no	0.725283	1	no
Bcl11b	2.03636	1	no	0	1	no
Bcl2	1.08834	0.694826	no	3.32256	0.000196346	yes
Bcl2l11	-0.201981	0.999681	no	0.594896	0.319873	no
Bcl3	2.39419	0.0241599	yes	1.29156	0.0949733	no
Bcl6	2.77558	1	no	1.28751	0.188632	no
Bcr	2.10904	6.72216e-05	yes	3.14464	1.02462e-06	yes
Bean1	0	1	no	0	1	no
Bend4	2.50434	0.0204038	yes	2.39692	0.00588503	yes
Bend5	8	1	no	-0.50417	1	no
Bend6	1.13078	1	no	1.17161	1	no
Bend7	2.77982	0.0291518	yes	1.65611	0.029409	yes
Bfsp1	1.38974	1	no	2.55458	1	no
Bhlhe22	0	1	no	18	1	no
Bhlhe23	0	1	no	0	1	no
Bhlhe40	2.27381	0.234298	no	1.32141	0.17398	no
Bhlhe41	2.98109	1	no	-0.0892046	1	no
Bicc1	1.84341	1	no	1.48122	1	no
Bik	1.86048	0.298256	no	3.34438	0.0184965	yes
Bin1	2.0802	0.00818259	yes	1.45183	0.0715746	no
Blvrb	0.10853	0.959	no	-1.07097	0.00250313	yes
Bmf	1.77176	0.570865	no	0.313222	0.805933	no
Bmi1	0.718599	0.0917592	no	2.84124	0	yes
Bmp1	2.19615	0.00222122	yes	2.07214	0.000255751	yes
Bmp2	3.2571	0.00783435	yes	0.407817	1	no
Bmp6	-0.401266	1	no	1.70756	1	no
Bmp7	3.0749	1	no	2.5348	1	no
Bmper	8	1	no	0	1	no
Bmpr1a	1.49123	0.0678658	no	1.06589	0.124515	no
Bnc1	0	1	no	18	1	no
Bnc2	0.408875	1	no	1.81959	1	no
Boc	8	1	no	-0.0658447	1	no
Bok	4.35617	0.0598916	no	0.446057	1	no
Boll	1.72061	1	no	18	0.0619313	no
Brsk1	8	1	no	2.41446	1	no
Brsk2	8	1	no	1.89793	1	no
Brwd1	0.132735	0.999681	no	1.68641	0.00298495	yes
Bsn	0.113844	0.999681	no	-0.0384163	0.970819	no
Bspry	0.256705	1	no	0.0932927	1	no
Bves	0.989775	1	no	1.03775	1	no
C030039L03Rik	1.07194	0.599981	no	-0.0784205	1	no
C130071C03Rik	8	1	no	18	1	no
C130074G19Rik	2.13316	0.0538388	no	1.11476	0.236507	no
C1ql1	0.441727	1	no	1.49409	1	no
C1ql2	0	1	no	18	1	no
C1ql3	-6	1	no	0	1	no
C1ql4	0	1	no	0	1	no
C1qtnf4	1.12158	0.670689	no	-0.0839356	0.949827	no
C2cd4b	1.21441	1	no	18	1	no
C2cd4d	0	1	no	0	1	no
C530028O21Rik	8	1	no	0	1	no
C630004H02Rik	1.0742	1	no	0.113519	1	no
C77080	0.924272	0.71071	no	1.93513	0.0145394	yes
C77370	8	1	no	1.0292	1	no
Cables1	2.14578	0.0450686	yes	2.36889	0.00286819	yes
Cabp7	-0.105149	0.999681	no	0.672365	0.520583	no
Cachd1	0.882552	0.499531	no	-0.932295	0.114688	no
Cacna1a	0.934415	0.984211	no	6.92591	0.00598119	yes
Cacna1b	8	1	no	18	1	no
Cacna1c	2.01855	0.030982	yes	1.98897	0.0208435	yes
Cacna1g	1.72445	0.000140087	yes	-0.237422	0.618178	no
Cacna1h	0.432037	0.999681	no	0.979464	1	no
Cacna1i	0	1	no	0	1	no
Cacna1s	0	1	no	0	1	no
Cacna2d1	1.98784	1	no	0.241802	1	no
Cacna2d2	8	1	no	18	1	no
Cacna2d3	8	1	no	2.24141	1	no
Cacnb1	0.0701581	1	no	1.60039	1	no
Cacnb2	2.60968	1	no	2.29884	0.0130968	yes
Cacnb3	2.3359	1	no	-2.94218	1	no
Cacnb4	-1.14452	0.649404	no	-1.59532	1	no
Cacng4	8	1	no	0.983955	1	no
Cadm1	0.85695	0.72523	no	0.219853	0.776463	no
Cadm3	1.47886	0.260282	no	-1.16259	0.1599	no
Cadm4	2.6538	1	no	3.11102	1	no
Cadps2	-5.73887	1	no	4.49979	1	no
Camk1d	1.42577	0.231834	no	1.4156	0.241266	no
Camk2b	2.52626	1	no	1.32745	1	no
Camk2d	1.01533	0.36365	no	1.55751	0.03318	yes
Camk2n1	2.94802	0.00877233	yes	1.40196	0.140605	no
Camk2n2	1.43577	1	no	2.11965	1	no
Camk4	0.491689	1	no	0.678657	1	no
Camkk1	1.41379	0.182706	no	1.79073	0.0557638	no
Camkv	3.35354	1	no	18	1	no
Capn2	2.09011	0.0154927	yes	1.14394	0.139925	no
Car11	2.21489	1	no	18	1	no
Car14	1.31873	0.415417	no	0.609936	0.562844	no
Car4	8	1	no	18	1	no
Car7	2.53825	0.0158296	yes	2.02869	0.00915908	yes
Card10	2.82763	0.00322999	yes	2.50822	2.19955e-05	yes
Caskin1	0.326022	1	no	2.58966	1	no
Casz1	3.34762	1	no	2.70816	0.000519439	yes
Cbfa2t3	0.131321	0.999681	no	0.65827	0.118818	no
Cbfb	1.30137	0.0179647	yes	2.15063	4.29979e-05	yes
Cbln1	0	1	no	0	1	no
Cbr3	2.84939	1	no	0.703419	1	no
Cbs	2.89065	7.44559e-05	yes	2.36175	0.000229974	yes
Cbx2	0.528652	0.940243	no	2.95522	0.000960191	yes
Cbx4	0.85119	0.508247	no	2.20468	0.000480674	yes
Cbx7	0.480394	0.843394	no	0.766416	0.137444	no
Cbx8	-1.05773	0.608614	no	2.66409	0.00276228	yes
Ccdc102a	-0.119849	0.999681	no	2.35595	0.00674459	yes
Ccdc109b	0.340385	0.94604	no	-0.45808	0.373513	no
Ccdc13	0	1	no	0	1	no
Ccdc136	8	1	no	18	1	no
Ccdc3	1.7546	1	no	0.964111	1	no
Ccdc40	-1.7674	0.0538388	no	2.3124	0.0604739	no
Ccdc48	2.46994	1	no	0.678558	1	no
Ccdc64	0.654852	0.823806	no	0.855886	0.358808	no
Ccdc85c	0.803296	0.880849	no	2.83682	0.00192781	yes
Ccdc92	3.84956	0.00223463	yes	2.27774	0.13089	no
Ccna1	8	1	no	18	1	no
Ccnd2	0.775055	0.0688107	no	3.07306	5.63859e-06	yes
Ccnjl	0.613653	1	no	1.27895	1	no
Ccno	2.06517	1	no	2.11018	1	no
Ccr10	-0.227986	1	no	18	1	no
Cd109	8	1	no	0.598452	1	no
Cd14	1.946	1	no	0.280534	0.824354	no
Cd302	1.39095	0.301905	no	0.510307	0.596816	no
Cd63	2.45907	0.000798676	yes	2.02834	0.00319482	yes
Cd70	0	1	no	0	1	no
Cd9	2.37278	0.00110734	yes	1.30211	0.0789656	no
Cdc14b	1.12997	0.0306296	yes	1.66273	0.0171963	yes
Cdc42bpb	0.713508	0.595517	no	1.60986	0.0390005	yes
Cdc42ep1	2.57306	0.0258617	yes	1.378	0.142151	no
Cdh1	2.6332	0.00428937	yes	1.79321	0.0311144	yes
Cdh2	2.36161	0.00182244	yes	1.46339	0.0292874	yes
Cdh22	0	1	no	0	1	no
Cdh4	8	1	no	0.943206	1	no
Cdk14	2.20974	0.0141994	yes	0.953678	0.270411	no
Cdk18	1.36596	0.261034	no	1.38861	0.142823	no
Cdk5r2	8	1	no	18	1	no
Cdkl1	1.10371	0.644786	no	-1.2542	0.131876	no
Cdkn1a	2.26007	0.00616889	yes	1.93369	0.00468234	yes
Cdkn1c	1.69949	0.0162452	yes	0.62502	0.411843	no
Cdkn2a	8	1	no	0	1	no
Cdr2l	2.29655	1	no	0.831108	1	no
Cds1	2.00199	0.645663	no	1.23075	0.397444	no
Cdv3	-0.118228	0.883192	no	0.778162	0.00581303	yes
Cdx1	-6	1	no	0	1	no
Cdx2	0	1	no	0	1	no
Cdyl2	-0.507752	0.999681	no	0.62275	0.566496	no
Cebpa	2.64506	0.00318686	yes	1.50225	0.0641826	no
Cebpb	1.05525	0.581658	no	1.08747	0.23316	no
Cebpd	1.38782	0.444676	no	2.37497	0.00564472	yes
Cecr6	0	1	no	18	1	no
Celsr1	3.41206	1	no	3.31346	1	no
Celsr2	1.0901	0.139789	no	3.36005	0.0950856	no
Celsr3	3.16797	1	no	2.5997	1	no
Cgn	0.538353	0.785801	no	-0.842857	0.113556	no
Cgnl1	0.591469	1	no	0.614245	1	no
Ch25h	8	1	no	18	1	no
Chd3	1.37832	0.000240073	yes	1.34142	4.72076e-05	yes
Chd5	0.359065	1	no	1.39508	1	no
Chn1	0.719251	0.687311	no	0.858588	0.404752	no
Chn2	2.45777	0.0011361	yes	1.729	0.00182513	yes
Chpf	0.386095	0.886674	no	3.32236	2.69467e-06	yes
Chrd	8	1	no	1.02263	1	no
Chrdl2	0	1	no	0	1	no
Chrm4	1.59205	0.220506	no	4.41113	1	no
Chrna5	8	1	no	0	1	no
Chrnb1	2.86749	1	no	18	0.0755759	no
Chst1	8	1	no	18	1	no
Chst15	-0.47172	0.984211	no	1.59582	0.101427	no
Chst2	1.63785	1	no	1.52391	1	no
Chst3	0.801123	1	no	0.90911	1	no
Chsy3	1.27617	1	no	0.192336	1	no
Cidea	8	1	no	0	1	no
Cilp2	-0.925463	1	no	-12	1	no
Cited1	1.94614	0.00210207	yes	1.01749	0.12257	no
Ckap4	2.75487	5.11812e-07	yes	1.96511	2.29202e-05	yes
Ckb	1.52888	0.181153	no	0.592335	0.520249	no
Clcf1	8	1	no	4.03496	1	no
Cldn10	-1.46665	0.506047	no	-2.33212	0.0368485	yes
Cldn23	8	1	no	0	1	no
Cldn3	0.25598	1	no	18	1	no
Cldn5	1.3294	0.594248	no	0.727272	0.506987	no
Cldn6	0	1	no	0	1	no
Cldn7	8	0.0430121	yes	1.88302	0.254503	no
Clec2l	2.35283	1	no	1.24948	1	no
Clgn	1.30465	0.260282	no	1.51676	0.00741101	yes
Clic6	4.73683	1	no	4.90607	1	no
Clip1	-0.00435585	0.999681	no	0.84452	0.000801424	yes
Clock	0.135196	0.999681	no	0.917832	0.0841891	no
Clstn1	0.73864	0.671154	no	2.40949	0.0123562	yes
Clstn2	1.04138	1	no	0.0442607	1	no
Cmtm4	0.569724	0.999681	no	2.89115	0.00189256	yes
Cmtm7	1.91183	4.83589e-07	yes	2.50294	1.70884e-11	yes
Cnih3	8	1	no	0	1	no
Cnn1	0.0190101	1	no	-0.0172898	1	no
Cnn2	2.38403	7.62142e-06	yes	2.12895	3.73029e-06	yes
Cnn3	-0.534203	0.501242	no	1.83451	0.0113937	yes
Cnnm1	2.83595	0.000380559	yes	18	6.468e-05	yes
Cnr1	8	1	no	18	1	no
Cntfr	2.08893	1	no	18	1	no
Cntnap1	3.95067	1	no	2.19184	1	no
Cobll1	1.88151	0.243647	no	0.602103	0.587233	no
Coch	-1.96963	1	no	18	1	no
Col18a1	1.47512	0.00380542	yes	1.05538	0.0441195	yes
Col23a1	0.808603	1	no	4.50806	1	no
Col27a1	3.09834	2.49575e-05	yes	1.34469	0.0170346	yes
Col2a1	2.0285	1	no	-2.11751	1	no
Col4a2	0.715949	0.676741	no	0.682373	0.409582	no
Col5a1	-0.369403	0.87641	no	0.745417	0.223375	no
Col8a2	1.04395	1	no	18	1	no
Col9a2	3.11741	1	no	18	1	no
Colec12	0.699357	0.949895	no	0.648158	0.525829	no
Comp	-0.135846	1	no	0.908043	1	no
Copz2	3.20662	0.0560101	no	0.671809	0.422554	no
Coro2a	2.57859	0.000883516	yes	2.40076	4.82264e-06	yes
Coro6	-0.897446	1	no	18	1	no
Cox8a	-0.0684134	0.999681	no	-0.0410587	0.96781	no
Cpeb1	8	1	no	18	1	no
Cpeb2	1.72977	0.0107859	yes	2.09867	0.00502635	yes
Cpm	2.03055	0.014286	yes	1.57341	0.0443892	yes
Cpne2	2.03415	0.18066	no	1.89206	0.0530701	no
Cpne5	0.167503	1	no	0.761502	1	no
Cpne7	-0.228026	0.999681	no	2.19487	0.000241963	yes
Cpxm1	4.10125	0.00807243	yes	-0.699962	1	no
Crabp1	8	1	no	18	1	no
Crabp2	-1.547	1	no	0.103919	1	no
Crb2	-3.59308	1	no	0.927864	1	no
Crb3	1.56439	1	no	2.7104	0.0457759	yes
Crhr1	0	1	no	0	1	no
Crim1	-0.342342	0.999681	no	1.52471	0.0885862	no
Crlf1	0.404665	0.999681	no	-0.57744	0.516689	no
Crmp1	1.94455	1	no	0.213968	1	no
Crtac1	0	1	no	1.94448	1	no
Crtc3	-0.137073	0.999681	no	1.61804	0.0145271	yes
Cry1	0.588717	0.908407	no	2.37968	0.00316536	yes
Csf1	1.84889	0.00969095	yes	0.487271	0.39012	no
Csnk1e	0.586859	0.526476	no	1.57899	0.0007246	yes
Csrnp1	2.00401	0.14119	no	2.18221	0.0168226	yes
Csrnp2	0.260216	0.999681	no	1.49227	1	no
Ctbp2	0.265016	0.971167	no	2.99122	8.89543e-08	yes
Ctgf	0.874119	1	no	1.2561	1	no
Cthrc1	0	1	no	0	1	no
Ctnnbip1	0.719441	0.797398	no	1.87139	0.0171463	yes
Ctnnd2	2.42943	1	no	2.79071	1	no
Ctsf	1.84041	0.00472122	yes	-0.637492	0.410638	no
Cttnbp2	0.971831	0.652343	no	-0.915134	0.24928	no
Cttnbp2nl	1.4863	1	no	0.511029	1	no
Cuedc1	1.39378	0.962855	no	0.191786	1	no
Cul9	3.35107	1	no	1.64987	1	no
Cux1	0.209034	0.778611	no	0.273137	0.391194	no
Cux2	2.13702	1	no	1.69174	1	no
Cwh43	0	1	no	0	1	no
Cx3cl1	8	1	no	-0.65689	1	no
Cxcr4	3.21731	4.73842e-06	yes	2.2734	7.72754e-06	yes
Cxcr7	8	0.0160812	yes	1.58406	0.0869455	no
Cxxc5	2.59492	0.014286	yes	1.56881	0.0760207	no
Cyfip2	0.777372	0.166853	no	2.83297	1.36984e-07	yes
Cygb	8	1	no	18	1	no
Cyp1b1	8	1	no	-12	1	no
Cyp26a1	1.39834	1	no	0.220718	1	no
Cyp27b1	1.81671	1	no	18	1	no
Cyp46a1	8	1	no	18	1	no
Cyr61	1.36747	1	no	0.892115	1	no
Cys1	1.46822	1	no	-0.179641	1	no
D030025P21Rik	0	1	no	0	1	no
D18Ertd653e	3.18073	0.00157019	yes	-0.891265	0.262008	no
D19Ertd652e	NA	NA	NA	NA	NA	NA
D430041D05Rik	2.68287	1	no	-2.53924	1	no
D430050G20	NA	NA	NA	NA	NA	NA
D630045J12Rik	-0.217296	0.999681	no	0.236553	1	no
D730039F16Rik	3.20642	0.0112981	yes	2.65532	0.00433936	yes
D8Ertd82e	1.75802	1	no	1.0652	1	no
D930020B18Rik	0	1	no	18	1	no
D930020E02Rik	NA	NA	NA	NA	NA	NA
D930048N14Rik	0.785955	1	no	-1.48546	1	no
Dab1	0	1	no	-12	1	no
Dab2ip	1.16501	0.324299	no	1.4167	0.0789342	no
Dact1	-0.474913	1	no	2.1319	1	no
Dact2	3.21326	0.0129362	yes	1.09036	1	no
Dag1	0.0782438	0.999681	no	0.887332	0.120122	no
Dapk1	0.183577	0.999681	no	0.948438	0.0598064	no
Dbn1	0.726495	0.817692	no	0.68152	0.463184	no
Dbndd1	0.13905	0.999681	no	1.44856	1	no
Dbndd2	0.84657	0.916976	no	1.23225	0.334676	no
Dbx1	0	1	no	0	1	no
Dcbld2	1.07391	0.0791811	no	0.238113	0.718741	no
Dcdc2a	-0.986783	1	no	18	1	no
Dchs1	1.90148	1	no	1.40779	1	no
Dclk2	0.567331	0.635388	no	-0.875296	0.0601692	no
Ddn	4.12826	1	no	0.668062	1	no
Ddr1	1.50207	1	no	1.95417	0.0630195	no
Ddx25	1.02325	1	no	2.01348	1	no
Ddx43	8	1	no	18	1	no
Dennd2a	0.91623	1	no	1.00907	1	no
Dennd5b	1.09914	0.534146	no	1.4429	0.0959968	no
Depdc7	0.913373	0.83765	no	1.72401	0.0409705	yes
Dgka	1.87128	0.162669	no	2.01977	0.0230966	yes
Dgki	8	1	no	18	1	no
Dhh	0.748595	1	no	1.52007	1	no
Dio3	8	1	no	18	1	no
Dio3os	8	1	no	-0.0277623	1	no
Dip2b	0.184004	0.999681	no	1.65964	0.000127766	yes
Dip2c	0.258543	0.999681	no	1.40758	0.0166772	yes
Disc1	3.48427	1	no	4.28906	1	no
Dkkl1	-0.262644	0.999681	no	2.39773	0.0151355	yes
Dleu7	8	1	no	18	1	no
Dlg5	1.94693	7.74367e-05	yes	1.93439	0.00341174	yes
Dlgap2	0	1	no	0	1	no
Dlgap3	8	1	no	0.917229	1	no
Dlgap4	-0.0626036	0.999681	no	1.88539	0.000218189	yes
Dlk2	8	1	no	18	1	no
Dll1	0.0621413	1	no	1.68454	1	no
Dll4	0.479628	1	no	0.364095	1	no
Dlx1	-0.266012	1	no	-1.92335	1	no
Dlx2	8	1	no	0	1	no
Dlx3	0	1	no	18	1	no
Dlx4	3.78874	1	no	2.77378	1	no
Dlx6	0.703371	1	no	-1.03467	1	no
Dlx6as	NA	NA	NA	NA	NA	NA
Dmbx1	0	1	no	0	1	no
Dmrt2	1.36047	1	no	4.21719	1	no
Dmrt3	0	1	no	0	1	no
Dmrta1	0	1	no	0	1	no
Dmrta2	0.0937075	1	no	-0.129955	1	no
Dmrtc2	0	1	no	0	1	no
Dmxl2	1.31344	0.055403	no	1.95572	0.0268523	yes
Dnajc22	2.30628	0.0532869	no	1.24678	0.188827	no
Dnajc6	3.34816	0.00655892	yes	4.78744	1	no
Dnm1	2.17997	0.312603	no	2.38595	0.120241	no
Dnmt3a	0.00481338	0.999681	no	1.6739	1.7077e-05	yes
Dnmt3b	0.318784	0.817692	no	2.74832	0	yes
Doc2a	-0.0219621	0.999681	no	1.59211	0.0574566	no
Doc2b	0	1	no	0	1	no
Dock1	2.11368	0.0531697	no	1.48698	0.091464	no
Dock3	0.721768	0.999681	no	2.79478	1	no
Dock4	0.729607	1	no	0.684901	1	no
Dock7	-0.832773	0.00895294	yes	1.20923	0.000753624	yes
Dock9	0.185173	0.999681	no	2.0971	0.000698341	yes
Dok7	8	1	no	2.94069	0.178806	no
Dos	1.10645	0.246812	no	0.864944	0.299219	no
Dpf1	0.31862	0.999681	no	3.34417	0.125627	no
Dpysl5	8	1	no	2.34929	1	no
Drd4	0	1	no	0	1	no
Dscam	0	1	no	0	1	no
Dse	1.03185	0.713921	no	0.481101	0.651501	no
Dsp	1.28416	0.32253	no	0.762186	0.365683	no
Dtx4	2.37512	0.0167855	yes	2.61311	0.000899805	yes
Duox2	0	1	no	0	1	no
Duoxa2	0	1	no	0	1	no
Dusp14	1.7215	1	no	0.140201	1	no
Dusp2	0.629114	0.942298	no	4.23464	3.97499e-07	yes
Dusp22	1.30174	0.38224	no	0.561203	0.574373	no
Dusp4	0.637466	1	no	0.926689	1	no
Dusp5	1.95613	0.160054	no	1.35792	0.153557	no
Dyrk2	0.293148	0.999681	no	2.34391	0.00618017	yes
Dzip1	-0.474417	0.999681	no	-0.685175	0.514965	no
E130012A19Rik	2.38008	0.0152152	yes	3.5525	2.19955e-05	yes
E130201H02Rik	0.12237	1	no	-0.885831	1	no
E330009J07Rik	1.32704	0.379242	no	2.17492	0.00866009	yes
E330016A19Rik	1.95481	0.00013171	yes	3.08477	4.81743e-08	yes
E530011L22Rik	0.0389451	1	no	-12	1	no
Ebf1	8	0.374745	no	2.39753	1	no
Ebf2	-0.399308	1	no	-0.62601	1	no
Ebf3	0	1	no	0	1	no
Ebf4	8	1	no	18	1	no
Ece2	-0.374833	0.982351	no	1.75893	0.0348479	yes
Ecel1	0	1	no	18	1	no
Echdc3	1.80784	0.160851	no	1.43061	0.144389	no
Efcab4a	0.493801	0.981125	no	1.39959	0.0444266	yes
Efemp2	2.94358	2.97353e-06	yes	0.889484	0.183129	no
Efhd1	0	1	no	18	1	no
Efna1	2.40672	0.323434	no	0.526303	1	no
Efna2	2.06512	0.196847	no	18	1	no
Efna3	8	1	no	0	1	no
Efna5	0.605132	1	no	18	1	no
Efnb2	0.162299	1	no	0.329786	1	no
Efr3b	1.3496	1	no	1.9718	1	no
Efs	3.27405	1	no	3.45288	1	no
EG434280	NA	NA	NA	NA	NA	NA
Egln3	3.48	0.00215407	yes	2.23217	0.00980372	yes
Egr1	1.52776	0.288796	no	1.53801	0.091865	no
Egr2	0	1	no	18	1	no
Egr3	0	1	no	0	1	no
Egr4	0	1	no	0	1	no
Eid2	1.74166	0.215229	no	2.97159	0.00106714	yes
Eif2c4	2.76798	1	no	1.82113	1	no
Eif4e3	1.86268	0.185711	no	1.92601	0.0296037	yes
Elac1	0.221907	0.999681	no	1.89703	0.0315772	yes
Elavl2	4.89926	0.00645408	yes	4.02941	0.03318	yes
Elavl3	8	1	no	2.29301	1	no
Elfn1	8	1	no	-0.488531	1	no
Elk3	1.93736	0.00210207	yes	1.62251	9.80257e-05	yes
Elovl2	2.04975	0.0407023	yes	0.651884	0.509353	no
Elovl3	1.59273	1	no	18	1	no
Elovl4	8	1	no	0	1	no
Elovl7	2.46018	1	no	2.32888	1	no
Emid1	2.54548	0.000161188	yes	2.62975	0.00011315	yes
Eml1	-0.715428	0.982007	no	0.0360375	1	no
Eml5	0.246937	0.999681	no	1.19115	0.164367	no
Emx1	8	1	no	0	1	no
Emx2	0	1	no	0	1	no
Emx2os	0.781761	1	no	-12	1	no
En1	0	1	no	0	1	no
En2	0	1	no	0	1	no
Enah	2.31837	1	no	1.80739	0.0323144	yes
Enc1	0.799781	0.890089	no	2.37431	0.0069142	yes
Eno2	8	1	no	1.75558	1	no
Enox1	0	1	no	0	1	no
Enpp1	-0.109698	0.999681	no	1.9152	0.000573769	yes
Entpd4	-0.0911871	0.999681	no	1.61058	0.0379448	yes
Eomes	8	1	no	0	1	no
Epas1	1.32266	0.487225	no	1.31176	1	no
Epb4.1l1	2.29512	1.06358e-06	yes	0.148337	0.751072	no
Epb4.1l4a	0.849019	1	no	1.56783	1	no
Epb4.1l4b	1.7977	0.00973299	yes	1.64821	0.0125952	yes
Epcam	8	1	no	1.57674	1	no
Epha2	3.5909	1	no	1.48275	0.171419	no
Epha4	2.19135	1	no	0.821412	1	no
Epha7	1.59688	1	no	2.49371	0.0470033	yes
Epha8	2.81673	0.00766618	yes	0.626201	0.557314	no
Ephb2	4.90475	1	no	1.87519	1	no
Ephb3	3.76599	0.0100584	yes	3.19138	1	no
Ephx4	8	1	no	18	1	no
Epn2	0.355819	0.999681	no	1.97522	0.0839172	no
Eps8	2.0642	0.239304	no	1.73152	0.194906	no
Erbb2	2.78636	0.0460085	yes	1.47348	1	no
Erbb2ip	-0.227593	0.868584	no	0.729137	0.0564975	no
Erbb3	0.960559	0.793053	no	1.67237	1	no
Erbb4	0	1	no	-12	1	no
Errfi1	1.8551	0.121114	no	0.933723	0.28009	no
Esam	1.44199	0.318334	no	-0.0343489	0.974608	no
Espn	0.907353	0.26723	no	2.57674	0.0504783	no
Esr2	8	1	no	0	1	no
Esrp1	8	1	no	18	1	no
Esrp2	0.777463	0.801384	no	0.662416	0.411317	no
Esrrb	8	1	no	0.790741	1	no
Etv4	0.830616	1	no	0.0825323	1	no
Etv5	0.472015	0.929545	no	0.992353	0.19561	no
Evl	1.03886	0.0502101	no	1.67569	0.00131119	yes
Evx2	0	1	no	0	1	no
Exoc6b	0.620264	0.662472	no	-0.278557	0.713583	no
Extl1	1.95727	1	no	-0.349611	1	no
F2rl1	8	1	no	1.29631	1	no
F730043M19Rik	1.04562	0.934184	no	-0.0252035	1	no
Fa2h	0	1	no	0	1	no
Faah	2.13692	0.00920363	yes	2.34509	0.0002317	yes
Fabp3	8	0.0766771	no	2.13899	1	no
Fam101b	1.46414	0.265842	no	2.79941	0.000408862	yes
Fam102a	1.82772	0.162023	no	1.76473	0.0853413	no
Fam113b	0.419499	0.999681	no	-0.544087	0.566952	no
Fam114a1	1.75245	0.0865129	no	0.542787	0.603696	no
Fam123a	-1.84912	1	no	18	1	no
Fam131a	1.18351	0.515014	no	0.871222	0.364284	no
Fam131b	-6	1	no	1.22125	1	no
Fam131c	-0.0013541	1	no	0.945982	1	no
Fam135a	2.65033	0.0181118	yes	2.77423	0.00138071	yes
Fam150b	-0.123775	0.999681	no	-0.915566	0.37054	no
Fam159a	8	1	no	0	1	no
Fam163a	8	1	no	0	1	no
Fam169a	0.107734	0.999681	no	0.166557	0.860344	no
Fam171a1	1.521	0.0242906	yes	1.65196	0.00603586	yes
Fam171a2	-0.404838	0.999681	no	1.49359	0.18305	no
Fam171b	1.01944	1	no	18	1	no
Fam174b	1.9505	0.106896	no	3.42978	5.01224e-05	yes
Fam176b	2.32686	0.0107451	yes	0.818447	0.332784	no
Fam181b	8	1	no	-0.659873	1	no
Fam184a	-1.50596	0.93081	no	3.17171	1	no
Fam189a1	0	1	no	18	1	no
Fam189a2	8	1	no	1.36306	1	no
Fam190a	0	1	no	0	1	no
Fam19a2	-0.928383	1	no	-0.0548244	1	no
Fam19a3	0	1	no	0	1	no
Fam19a4	0	1	no	0	1	no
Fam19a5	0	1	no	18	1	no
Fam20c	3.85575	4.82436e-05	yes	1.0038	0.212043	no
Fam43a	2.73162	0.0135057	yes	2.17428	0.0131673	yes
Fam43b	0	1	no	0	1	no
Fam46b	1.06574	1	no	18	1	no
Fam49b	-0.0495319	0.999681	no	1.54509	0.0209698	yes
Fam57a	-0.260035	0.984504	no	1.89445	0.00131119	yes
Fam59b	8	1	no	18	1	no
Fam65a	-0.0995342	0.999681	no	2.65945	0.000211057	yes
Fam65b	0.299032	0.99202	no	1.84454	0.000252294	yes
Fam69b	0.67164	0.96829	no	2.48253	0.0675104	no
Fam69c	0	1	no	0	1	no
Fam78b	1.6573	1	no	1.80969	1	no
Fam83f	8	1	no	1.30617	1	no
Fam83h	2.61397	1	no	1.98779	1	no
Fam89a	1.11045	0.786055	no	3.46405	0.0143265	yes
Farp1	1.00277	0.652343	no	0.371292	0.718471	no
Fblim1	0.583905	1	no	0.383897	0.843651	no
Fbll1	0	1	no	0	1	no
Fbn1	1.85836	1	no	0.606039	1	no
Fbxl16	8	1	no	18	1	no
Fbxo43	8	1	no	0.00845825	1	no
Fdx1	0.101322	0.999681	no	1.57781	0.0772585	no
Fermt2	2.0704	0.0147124	yes	0.667056	0.361473	no
Fes	2.90637	0.000100215	yes	2.34474	0.000536796	yes
Fev	0	1	no	0	1	no
Fgd1	1.26679	0.403064	no	0.655753	0.487738	no
Fgf11	3.11119	0.00342458	yes	1.63769	1	no
Fgf12	0	1	no	18	1	no
Fgf15	4.03434	1	no	18	1	no
Fgf16	0	1	no	0	1	no
Fgf17	8	1	no	0	1	no
Fgf18	-6	1	no	18	1	no
Fgf2	-0.37027	0.999681	no	0.880188	1	no
Fgf3	2.81679	1	no	0.297347	0.821475	no
Fgf4	0	1	no	0	1	no
Fgf8	8	1	no	0	1	no
Fgf9	8	1	no	0	1	no
Fgfr1	1.67637	1	no	3.45447	0.0119461	yes
Fgfr3	1.44207	0.101284	no	1.69698	0.0430695	yes
Fgfr4	3.76789	0.000533604	yes	1.66108	0.219541	no
Fhdc1	1.13706	0.00292092	yes	-0.961016	0.000568888	yes
Fhl3	1.84481	0.00816295	yes	2.18247	0.000122797	yes
Fhod1	0.407898	0.930306	no	1.74174	0.00614519	yes
Fhod3	-0.42204	0.999681	no	0.65625	1	no
Fibcd1	8	1	no	18	1	no
Fign	-1.17125	1	no	0.537602	1	no
Filip1l	1.814	0.14119	no	0.745806	0.456595	no
Fjx1	2.88977	0.0253324	yes	2.3931	1	no
Fkbp1b	1.65952	0.311875	no	2.59108	0.0103018	yes
Fkbp5	0.196178	0.999681	no	1.80204	0.00105032	yes
Fkbp9	0.574675	0.777172	no	1.60704	0.0500426	no
Fli1	2.46659	0.0126453	yes	1.82877	0.0268432	yes
Flnc	0.904587	1	no	1.5063	1	no
Flt1	2.2184	0.0610579	no	1.13443	0.132917	no
Flt3	2.46766	0.00318686	yes	2.58668	1.72362e-07	yes
Flt4	1.38758	0.361789	no	0.938313	0.333797	no
Fmnl1	2.66105	5.362e-06	yes	2.9821	1.35257e-09	yes
Fmnl2	1.58835	0.0416633	yes	1.12891	0.0611417	no
Fmnl3	1.87665	0.00482538	yes	1.67636	0.000244875	yes
Fn1	2.40435	0	yes	1.39741	0.00138071	yes
Fnbp1	0.270086	0.984211	no	1.74352	8.05066e-05	yes
Fnbp1l	1.14844	0.527956	no	1.45478	0.0952105	no
Fndc3a	0.727739	0.316631	no	1.47197	0.0231173	yes
Fndc3b	1.71512	0.114933	no	1.84485	0.0233653	yes
Fndc4	2.32327	0.00543916	yes	3.41436	1.76797e-05	yes
Fndc5	1.41902	0.388131	no	0.931754	0.349658	no
Fndc8	0.241431	1	no	0.954946	1	no
Fosl1	0.203507	1	no	1.51411	1	no
Fosl2	2.7235	0.0161028	yes	1.77213	0.0438935	yes
Foxa1	2.10641	1	no	1.28927	1	no
Foxb1	0	1	no	0	1	no
Foxb2	0	1	no	0	1	no
Foxc1	8	1	no	18	1	no
Foxc2	-6	1	no	0	1	no
Foxd1	8	1	no	18	1	no
Foxd2	1.68503	1	no	18	1	no
Foxd3	0	1	no	0	1	no
Foxd4	0	1	no	0	1	no
Foxe1	8	1	no	-12	1	no
Foxe3	0	1	no	0	1	no
Foxf1a	8	1	no	18	1	no
Foxf2	0	1	no	0	1	no
Foxg1	0	1	no	0	1	no
Foxi3	0	1	no	0	1	no
Foxj1	1.72626	1	no	0.613492	1	no
Foxl1	0	1	no	0	1	no
Foxl2	0	1	no	0	1	no
Foxl2os	0	1	no	0	1	no
Foxo1	0.64028	0.955808	no	2.35698	0.00586537	yes
Foxo6	8	1	no	0	1	no
Foxp4	0.206239	0.975785	no	1.92105	0.00027998	yes
Foxq1	8	1	no	18	1	no
Fras1	1.60983	1	no	-0.74511	1	no
Frem3	-2.16206	1	no	-12	1	no
Frmd4a	0.836323	0.000469879	yes	-0.559061	0.102165	no
Frmd5	0.507984	0.971167	no	0.984398	1	no
Frmpd1	-0.539199	0.999681	no	1.07016	1	no
Frs3	0.563555	0.998458	no	0.30042	1	no
Frzb	8	1	no	-0.0474921	1	no
Fscn1	2.5962	5.01522e-06	yes	1.56186	0.00193569	yes
Fsd1l	0.188605	0.999681	no	1.16538	0.318939	no
Fst	1.57693	1	no	1.94211	1	no
Fstl4	0	1	no	0	1	no
Furin	1.83616	0.000183565	yes	1.74148	0.00143169	yes
Fzd1	2.17467	1	no	-0.00988799	1	no
Fzd2	-6	1	no	1.8947	1	no
Fzd3	-0.157214	1	no	18	0.0958847	no
Fzd4	1.9947	1	no	0.668594	1	no
Fzd6	1.83154	0.139319	no	2.29901	0.0123083	yes
Fzd8	1.30065	0.535449	no	2.5207	0.0079969	yes
Fzd9	1.79344	1	no	4.37431	1	no
G530011O06Rik	0.603836	0.997083	no	0.491908	0.679698	no
G630025P09Rik	NA	NA	NA	NA	NA	NA
G6b	NA	NA	NA	NA	NA	NA
Gab1	-0.365135	0.775767	no	-0.00454285	0.996016	no
Gabbr1	2.2689	0.0599044	no	2.3071	0.0716234	no
Gabbr2	-6	1	no	-0.0570244	1	no
Gabrb3	0	1	no	0	1	no
Gad1	0	1	no	0	1	no
Gad2	-1.1985	1	no	-3.63982	1	no
Gadd45b	2.89592	0.0240783	yes	2.68357	0.00437643	yes
Galnt12	3.34684	0.00616307	yes	2.91036	0.00302775	yes
Galnt3	2.80436	0.281127	no	2.75632	0.0219674	yes
Galnt6	2.02902	0.0377616	yes	1.34733	0.0508531	no
Galntl1	8	1	no	0	1	no
Galr2	-0.552048	1	no	2.24244	1	no
Galr3	NA	NA	NA	NA	NA	NA
Gapdh	-0.198584	0.963718	no	0.856244	0.158347	no
Gas1	0.0939682	1	no	2.29754	1	no
Gas6	2.79651	0.0147318	yes	1.03572	0.283552	no
Gata2	2.25353	0.00128688	yes	2.04298	9.02579e-05	yes
Gata3	3.27805	0.0497071	yes	4.2186	0.0257223	yes
Gata4	1.57166	0.128523	no	0.12618	0.891763	no
Gata5	1.77002	1	no	18	1	no
Gata6	1.73241	0.254351	no	1.04014	1	no
Gbx1	2.06789	1	no	18	1	no
Gbx2	4.12805	0.00132553	yes	3.26035	1	no
Gcgr	2.04463	0.0129029	yes	0.812582	0.221768	no
Gcnt4	1.69855	1	no	3.32266	1	no
Gdf10	1.28587	1	no	0.862765	1	no
Gdf11	2.41842	1	no	2.95192	1	no
Gdf6	0	1	no	0	1	no
Gdf7	0	1	no	0	1	no
Gdnf	0	1	no	0	1	no
Gdpd5	0.320282	1	no	0.773072	1	no
Gfi1	2.85681	1.08059e-06	yes	2.87408	1.07146e-08	yes
Gfod1	1.46624	0.309859	no	1.67801	0.0562706	no
Gfra1	1.58225	0.410538	no	1.78264	0.0790385	no
Gfra3	0	1	no	0	1	no
Gfra4	0	1	no	2.39916	1	no
Ggn	2.71606	1	no	2.05289	1	no
Ggt7	0.408896	0.999681	no	1.33981	1	no
Gipc2	1.34124	0.347508	no	0.787908	0.444123	no
Gipc3	8	1	no	18	1	no
Gja3	0	1	no	0	1	no
Gjb2	-0.29279	0.999681	no	2.98848	0.000699378	yes
Gjc1	8	1	no	18	1	no
Gjd3	0	1	no	0	1	no
Gkap1	1.28309	0.211378	no	3.3646	1.71333e-05	yes
Gldc	2.00559	0.0143795	yes	1.26308	0.052806	no
Gli1	-3.77397	1	no	1.25318	1	no
Gli3	-0.927596	1	no	1.01959	1	no
Glis1	-0.0106566	0.999681	no	0.830886	1	no
Glis2	2.59893	0.0381808	yes	1.50978	0.116431	no
Glis3	1.68293	1	no	3.76493	0.00976415	yes
Gls2	1.42697	0.00447625	yes	3.65376	0.00430987	yes
Glt25d2	0.851802	1	no	0.549871	1	no
Gm10125	-0.384842	1	no	0.555716	1	no
Gm10190	0	1	no	0	1	no
Gm10345	0.440063	1	no	0.392646	1	no
Gm10406	8	1	no	18	1	no
Gm106	8	1	no	-0.0233993	1	no
Gm11190	0	1	no	0	1	no
Gm11529	0	1	no	0	1	no
Gm12824	8	1	no	18	1	no
Gm1337	3.91801	1	no	2.79572	1	no
Gm13889	-6	1	no	18	1	no
Gm14207	0.880718	1	no	1.84515	1	no
Gm1564	2.3978	1	no	-2.30128	1	no
Gm1568	8	1	no	18	1	no
Gm1673	1.45065	0.703468	no	0.79266	0.521489	no
Gm266	8	1	no	18	1	no
Gm2694	0.867126	1	no	-0.617176	1	no
Gm3230	NA	NA	NA	NA	NA	NA
Gm347	NA	NA	NA	NA	NA	NA
Gm4349	-0.425873	0.999681	no	0.99092	0.325638	no
Gm4980	-6	1	no	0	1	no
Gm5577	0.0870946	0.999681	no	0.775016	0.410923	no
Gm581	NA	NA	NA	NA	NA	NA
Gm628	0	1	no	0	1	no
Gm6320	0	1	no	0	1	no
Gm6623	0	1	no	0	1	no
Gm6762	-0.869821	1	no	0.164495	1	no
Gm70	NA	NA	NA	NA	NA	NA
Gm7854	-6	1	no	18	1	no
Gm88	-0.144786	1	no	-1.86016	1	no
Gm8909	-4.28464	1	no	2.3879	1	no
Gm9880	NA	NA	NA	NA	NA	NA
Gm996	3.36845	1	no	18	1	no
Gnai1	1.33945	1	no	-0.341864	1	no
Gnal	0.165295	0.999681	no	-1.24789	0.0806633	no
Gnao1	-0.27957	1	no	-0.158369	1	no
Gnaq	1.59726	0.133352	no	2.09134	0.00876506	yes
Gnas	-0.0297887	0.999681	no	-0.180891	0.545019	no
Gnb4	-0.171854	0.999681	no	1.97656	0.000119274	yes
Gng12	0.583328	0.368655	no	1.86227	2.77036e-06	yes
Gng8	0	1	no	0	1	no
Gp1bb	1.59018	0.244438	no	0.224528	0.835149	no
Gp5	0.701284	0.940444	no	1.36017	0.140059	no
Gpc1	2.74335	0.00495267	yes	2.57352	0.00107664	yes
Gpr124	1.37491	0.435266	no	1.41697	0.124512	no
Gpr135	0.0558402	1	no	18	1	no
Gpr137c	0.0872782	1	no	-1.59629	1	no
Gpr153	2.69745	1	no	-0.970423	1	no
Gpr156	0	1	no	0	1	no
Gpr160	2.09306	0.00487801	yes	2.46113	4.71602e-07	yes
Gpr162	8	1	no	1.51873	1	no
Gpr176	0.618263	1	no	18	1	no
Gpr25	8	1	no	0	1	no
Gpr27	8	1	no	18	1	no
Gpr3	8	1	no	0	1	no
Gpr4	2.19414	1	no	1.4155	1	no
Gpr45	0	1	no	0	1	no
Gpr6	0	1	no	0	1	no
Gpr62	8	1	no	0	1	no
Gpr88	0	1	no	18	1	no
Gpr98	3.90438	0.378576	no	1.21133	1	no
Gprc5b	3.93293	1	no	1.05794	1	no
Gprc5c	1.5502	0.202766	no	1.12051	0.213323	no
Gprin1	8	1	no	18	1	no
Gpt2	0.643088	0.782172	no	1.82156	0.00394307	yes
Gpx7	1.62996	1	no	1.60076	0.124991	no
Grasp	3.23477	1	no	2.38207	1	no
Grb10	-0.0584232	0.999681	no	1.08292	0.00317889	yes
Greb1	3.21515	1	no	2.15622	1	no
Greb1l	0.515966	1	no	0.397324	1	no
Grhl1	0.375549	0.997083	no	-0.820441	0.234628	no
Grhl2	8	1	no	18	1	no
Grid1	1.02595	1	no	-12	1	no
Grid2	0	1	no	0	1	no
Grik3	0	1	no	0	1	no
Grik4	3.59647	1	no	0.200261	1	no
Grin2c	8	1	no	18	1	no
Grin2d	1.95729	1	no	-12	1	no
Grin3b	0.547405	0.949734	no	-0.797201	1	no
Grip1	0.69115	1	no	1.72045	1	no
Grm8	8	1	no	0	1	no
Grwd1	-0.12437	0.999681	no	2.42301	4.33941e-06	yes
Gsc	0	1	no	0	1	no
Gsc2	8	1	no	18	1	no
Gsg1l	1.61063	1	no	0.944104	1	no
Gstt3	1.42595	0.261486	no	2.26588	0.01242	yes
Gsx1	0	1	no	0	1	no
Gsx2	0	1	no	0	1	no
Gucy2e	8	1	no	18	1	no
Gxylt2	8	1	no	-12	1	no
H1f0	1.21172	0.0127299	yes	1.87919	0.00861032	yes
H1fx	2.11683	0.123467	no	2.02592	0.0323227	yes
H2-Bl	0.343596	0.999681	no	1.51024	0.140282	no
H2-K1	0.538815	0.197224	no	1.59293	1.2592e-06	yes
H2-Q10	2.24105	0.000987594	yes	0.833565	0.260721	no
H2-Q6	0.847665	0.666851	no	1.8569	0.014478	yes
H2-Q7	1.9352	0.00896809	yes	1.26136	0.0325395	yes
H2-Q8	NA	NA	NA	NA	NA	NA
H2afy2	2.91131	0.00410464	yes	2.67667	0.00475823	yes
Hand1	0	1	no	18	1	no
Hand2	1.5263	1	no	0.341481	1	no
Hap1	2.13173	1	no	1.10382	1	no
Hapln4	0.0658979	1	no	18	1	no
Has3	-0.253298	0.999681	no	0.926509	0.297967	no
Hbegf	0.426673	1	no	1.82042	0.0711867	no
Hcn2	1.94782	0.0526697	no	3.03553	0.0109046	yes
Hcn3	-0.290688	0.848396	no	-0.580025	0.464256	no
Hcn4	0	1	no	18	1	no
Hcrtr1	-6	1	no	0	1	no
Hdac5	0.662999	0.0281747	yes	0.271229	0.387577	no
Hdgfrp3	3.09587	0.00236004	yes	2.2861	0.00535464	yes
Hectd2	2.31393	0.00668991	yes	0.687463	1	no
Hecw2	0.172643	1	no	3.76872	0.00244661	yes
Hes1	2.01931	0.0981954	no	0.814529	0.412038	no
Hes2	-6	1	no	18	1	no
Hes5	-1.55516	1	no	18	1	no
Hes7	0.0572772	1	no	0.92085	1	no
Hey1	0.326391	1	no	-0.0182817	1	no
Hey2	3.85558	1	no	-0.0495851	0.970675	no
Heyl	2.8413	1	no	18	1	no
Hhex	1.40711	0.103695	no	1.60077	0.0102648	yes
Hic1	1.93975	1	no	1.50569	1	no
Hip1r	0.374377	0.849975	no	1.86189	8.47874e-05	yes
Hivep2	2.24283	1	no	0.546224	1	no
Hivep3	1.77417	0.4474	no	1.86276	0.0833701	no
Hlx	1.87889	0.165927	no	2.54905	0.00535464	yes
Hmga2	2.41013	0.000426885	yes	2.60824	0.00027583	yes
Hmox1	1.53595	1.56806e-05	yes	0.445775	0.329477	no
Hmx1	0	1	no	0	1	no
Hmx2	0	1	no	18	1	no
Hmx3	0	1	no	0	1	no
Hnf1b	1.61674	1	no	2.27914	1	no
Homer2	0.683665	0.563377	no	1.17996	0.165182	no
Homer3	0.15497	0.999681	no	1.11829	0.0174934	yes
Hopx	0.921725	0.824506	no	3.52474	0.00276026	yes
Hoxa10	8	1	no	0.265457	1	no
Hoxa11	0	1	no	0	1	no
Hoxa11as	0	1	no	0	1	no
Hoxa13	0	1	no	0	1	no
Hoxa2	0.176577	1	no	18	1	no
Hoxa3	0	1	no	0	1	no
Hoxa4	2.47796	1	no	0.435405	1	no
Hoxa5	2.8105	1	no	2.63228	1	no
Hoxa6	8	1	no	18	1	no
Hoxa7	8	1	no	2.99942	0.241171	no
Hoxa9	1.71874	0.628208	no	2.92838	0.0311225	yes
Hoxb13	8	1	no	0	1	no
Hoxb4	2.04444	1	no	1.46151	1	no
Hoxb6	8	1	no	0	1	no
Hoxb7	8	1	no	0	1	no
Hoxb8	0	1	no	0	1	no
Hoxb9	0	1	no	18	1	no
Hoxc10	0	1	no	0	1	no
Hoxc12	0	1	no	0	1	no
Hoxc13	0	1	no	0	1	no
Hoxc5	0	1	no	18	1	no
Hoxc6	0.014761	1	no	0	1	no
Hoxc8	0	1	no	0	1	no
Hoxc9	0	1	no	0	1	no
Hoxd1	0	1	no	0	1	no
Hoxd10	0	1	no	0	1	no
Hoxd11	0	1	no	0	1	no
Hoxd13	0	1	no	0	1	no
Hoxd8	0	1	no	0	1	no
Hoxd9	0	1	no	0	1	no
Hpca	8	1	no	-0.657139	1	no
Hpcal4	0	1	no	0	1	no
Hpdl	0.238203	0.999681	no	3.38188	0.0170783	yes
Hr	0.00783886	1	no	1.65312	1	no
Hrh3	0	1	no	0	1	no
Hrk	0	1	no	0	1	no
Hs3st3b1	2.66715	0.00995713	yes	1.29461	0.161875	no
Hs3st6	0	1	no	-12	1	no
Hs6st3	0	1	no	18	1	no
Hsd11b2	-0.0908685	0.999681	no	1.08851	1	no
Hsd17b1	3.47256	1	no	2.84988	0.019226	yes
Hsf4	8	1	no	18	1	no
Hsf5	-6	1	no	-12	1	no
Hspa1a	1.89418	0.115709	no	2.7033	0.00142692	yes
Hspa1b	1.89993	0.0497071	yes	2.90634	5.24438e-06	yes
Hspa1l	0.0160827	0.999681	no	0.730736	0.483954	no
Hspa2	0.327017	0.999681	no	2.11651	0.0171116	yes
Hspb1	8	1	no	18	1	no
Htr1d	0	1	no	0	1	no
Htr6	-6	1	no	0	1	no
Htr7	8	1	no	0	1	no
Htra1	0	1	no	-12	1	no
Htra4	-6	1	no	0	1	no
Hunk	1.47071	1	no	1.32995	1	no
Ica1	1.83963	0.0226492	yes	1.38674	0.00810016	yes
Ica1l	-0.190469	0.999681	no	4.0501	1	no
Icam1	1.90762	0.0856288	no	1.12007	0.214488	no
Icam5	0.496015	0.999681	no	-0.374705	0.746653	no
Id1	0.852254	0.690602	no	1.20467	0.150143	no
Id2	2.2498	0.011548	yes	1.43698	0.0692372	no
Id3	2.20338	0.0273661	yes	1.65594	0.0318025	yes
Id4	8	1	no	0	1	no
Ier5l	1.29963	1	no	1.86679	1	no
Iffo2	1.55822	0.0753205	no	0.821619	1	no
Igdcc3	8	1	no	18	1	no
Igdcc4	2.0365	0.0679436	no	1.3932	0.115738	no
Igf2	2.23703	0	yes	1.14562	0.000103477	yes
Igf2as	1.30067	0.968184	no	1.63017	0.135253	no
Igf2bp2	2.06632	0.000180893	yes	3.02457	1.31909e-09	yes
Igfbp2	2.56396	1	no	-0.0377138	1	no
Igfbp4	2.29863	1.6942e-12	yes	1.87974	1.79679e-07	yes
Igfbp5	0.974313	1	no	0.492317	1	no
Igfbp6	8	1	no	1.93054	1	no
Igfbp7	2.31034	0.00939245	yes	0.802234	0.451488	no
Igsf11	8	1	no	18	1	no
Igsf9	0.158596	1	no	2.76038	0.451454	no
Ihh	1.58566	1	no	0.154772	1	no
Ikzf3	0.351846	1	no	2.78632	1	no
Il11	0.267318	1	no	0	1	no
Il17d	0.135477	1	no	-0.250725	1	no
Il17ra	0.462386	0.788326	no	1.05337	0.162705	no
Il17rd	0.873942	1	no	-1.43996	1	no
Il20ra	3.19923	1	no	3.47038	1	no
Il28ra	8	1	no	18	1	no
Il6ra	1.78092	0.138299	no	1.73422	0.0361979	yes
Il6st	1.74512	0.135783	no	1.4661	0.0979695	no
Ildr2	8	1	no	-12	1	no
Impdh1	0.196796	0.999681	no	2.79458	6.13255e-10	yes
Ina	0.059048	1	no	18	1	no
Inadl	0.641307	0.887392	no	1.24719	0.314039	no
Inf2	1.00441	0.246675	no	1.95176	0.000886076	yes
Inhbb	1.65906	1	no	0.709821	1	no
Inppl1	1.78842	0.0389658	yes	1.73132	0.0147636	yes
Insl3	1.93995	0.785514	no	1.14216	0.491345	no
Insm1	0	1	no	0	1	no
Insm2	0	1	no	18	1	no
Insrr	0	1	no	0	1	no
Iqsec3	0	1	no	0	1	no
Irak3	2.08466	0.00156102	yes	2.0928	2.71734e-05	yes
Irf1	1.87161	0.000649481	yes	1.4648	0.0105912	yes
Irf5	-0.0612407	0.999681	no	0.748543	0.271401	no
Irf6	3.03793	0.0587022	no	1.8511	0.241398	no
Irs1	1.24796	1	no	0.793115	1	no
Irx2	8	1	no	0	1	no
Irx3	8	1	no	18	1	no
Irx4	8	1	no	0	1	no
Irx5	0	1	no	-0.0546507	1	no
Isl2	0	1	no	0	1	no
Islr2	-2.18762	1	no	2.15339	1	no
Ism1	0	1	no	18	1	no
Itga1	2.16403	0.0774823	no	0.92015	0.343138	no
Itga3	-0.0786041	0.999681	no	1.75121	1	no
Itga5	0.748091	0.353531	no	2.10331	0.00423427	yes
Itga6	0.899326	0.179788	no	1.78689	0.000122608	yes
Itga9	1.51181	0.0227701	yes	1.83977	0.000280055	yes
Itgav	1.57854	0.0670926	no	1.62442	0.00934108	yes
Itgb4	3.02978	1	no	0.721079	1	no
Itgb5	1.50123	0.0601708	no	1.14104	0.0504881	no
Itpka	1.35784	0.478426	no	1.11963	0.262008	no
Itpr2	0.265037	0.999681	no	0.759609	0.322414	no
Itpr3	2.08185	0.0495166	yes	2.11978	0.00911642	yes
Itpripl2	2.07998	0.113212	no	1.5587	0.0992901	no
Itsn1	1.64699	7.08764e-06	yes	-0.755672	0.0161723	yes
Jag1	1.04312	1	no	1.72844	1	no
Jag2	1.54497	1	no	4.56364	0.000759953	yes
Jakmip3	-6	1	no	18	1	no
Jazf1	8	1	no	1.32342	1	no
Jdp2	2.65221	0.0245165	yes	1.76192	0.0190369	yes
Jmjd1c	-0.471353	0.213778	no	1.25748	0.000726881	yes
Jph1	2.64308	1	no	18	1	no
Jph3	0.625739	1	no	18	1	no
Jph4	8	1	no	18	1	no
Jub	1.32597	0.514868	no	0.925897	0.35799	no
Jun	2.42423	0.000247363	yes	2.5048	7.49072e-06	yes
Kank1	1.14478	0.273455	no	1.06956	0.0960038	no
Kank4	8	1	no	0	1	no
Kazald1	0.467048	1	no	0.25488	1	no
Kbtbd13	0	1	no	18	1	no
Kcna3	3.07888	1	no	2.56771	1	no
Kcna7	8	1	no	0	1	no
Kcnb1	8	1	no	18	1	no
Kcnc1	0	1	no	2.37645	1	no
Kcnc3	3.09188	1	no	18	1	no
Kcnc4	0	1	no	0	1	no
Kcnd3	0.0115038	1	no	-12	1	no
Kcng2	1.01781	0.785801	no	4.62517	0.0145351	yes
Kcng3	8	1	no	18	1	no
Kcnh2	6.03564	0.00347781	yes	1.38065	1	no
Kcnh3	2.80235	1	no	2.89959	1	no
Kcnh4	0.0257342	1	no	18	1	no
Kcnip2	-0.3117	0.972735	no	-1.22851	0.0299622	yes
Kcnip3	1.82397	1	no	2.19198	1	no
Kcnj2	2.50211	1	no	2.46359	1	no
Kcnj4	0	1	no	0	1	no
Kcnk12	5.13302	0.0161028	yes	2.44163	0.0110054	yes
Kcnk13	1.5043	1	no	0.933837	1	no
Kcnk3	8	1	no	0	1	no
Kcnk4	8	1	no	-0.0649015	1	no
Kcnk6	1.6538	0.131329	no	0.91025	0.340189	no
Kcnk9	0	1	no	0	1	no
Kcnma1	0	1	no	0	1	no
Kcnmb4	1.75729	0.196575	no	0.723034	0.718471	no
Kcnq1	0.0116914	1	no	18	1	no
Kcnq2	-1.17849	0.500197	no	-0.183002	1	no
Kcnq4	0.368353	1	no	18	1	no
Kcnq5	0.931862	1	no	3.55433	1	no
Kcns3	0.111125	1	no	-12	1	no
Kcnt1	0	1	no	0	1	no
Kcp	5.03911	3.62108e-06	yes	2.11906	0.0959947	no
Kctd1	1.96786	0.011585	yes	3.42171	5.23002e-05	yes
Kctd12	2.11655	0.0242906	yes	1.31049	0.105213	no
Kctd17	2.49948	0.00940353	yes	1.13164	0.122102	no
Kdelc2	1.77081	0.215829	no	1.86355	0.0379338	yes
Kdelr3	3.2233	0.022265	yes	2.447	0.027734	yes
Kdr	2.05882	0.0300977	yes	0.58475	0.531433	no
Kif13a	-0.0240288	0.999681	no	2.34969	1.51406e-06	yes
Kif17	2.6664	1	no	1.50783	1	no
Kif1b	0.771259	0.203461	no	1.65131	0.000105041	yes
Kif1c	0.917943	0.119745	no	1.3999	0.0101324	yes
Kif21a	0.508817	0.736551	no	2.3102	5.25478e-06	yes
Kif26a	0.956763	1	no	0.821109	1	no
Kif26b	0.023305	1	no	0	1	no
Kif3c	-0.115835	0.999681	no	0.229482	0.805819	no
Kif5a	8	1	no	18	1	no
Kif5c	-2.09196	0.657825	no	0.0657805	1	no
Kifc3	2.1954	0.00391471	yes	1.35086	0.0264763	yes
Klc2	0.260853	0.996457	no	2.05426	0.00025355	yes
Klf14	0	1	no	0	1	no
Klf2	1.97511	0.151852	no	1.35685	0.153557	no
Klf4	2.77538	0.224745	no	1.4613	0.141348	no
Klf5	1.5445	0.297612	no	2.2069	0.0136788	yes
Klhdc8a	1.0511	1	no	0	1	no
Klhl14	8	1	no	-12	1	no
Klhl2	-0.116444	0.999681	no	1.38679	0.114307	no
Klhl21	-0.0559098	0.999681	no	0.438473	0.635805	no
Klhl22	-0.181674	0.999681	no	1.38977	0.00664862	yes
Klhl29	8	1	no	0	1	no
Klhl35	8	1	no	18	1	no
Klhl8	0.457985	0.999681	no	1.23204	0.129107	no
Klrg2	2.30365	1	no	18	1	no
Kras	0.0562111	0.999681	no	0.0196704	0.970662	no
Kremen1	-0.166888	0.999681	no	2.30726	0.00694398	yes
Kremen2	8	1	no	18	1	no
Ksr2	8	1	no	0.707129	1	no
L3mbtl	NA	NA	NA	NA	NA	NA
L3mbtl3	0.422103	0.944073	no	2.00536	0.000804013	yes
Lad1	0	1	no	0	1	no
Lama5	3.20487	0.0488559	yes	2.73424	0.0556302	no
Lamc1	0.638186	0.373932	no	2.50359	1.68928e-05	yes
Laptm4b	2.54523	0.022454	yes	1.40066	0.129553	no
Lass1	8	1	no	18	1	no
Lass6	2.26772	0.0121477	yes	2.25627	0.00100081	yes
Lats2	0.210435	0.999681	no	0.647425	0.320088	no
Lbx1	0	1	no	0	1	no
Lbx2	8	1	no	18	1	no
Ldlrad3	1.76881	0.141603	no	2.48171	0.000731809	yes
Lef1	1.99716	1	no	1.57853	1	no
Lemd1	0	1	no	0	1	no
Lepre1	0.401695	0.817692	no	1.74811	8.80311e-05	yes
Leprel2	2.30216	0.0449369	yes	0.244453	1	no
Leprel4	1.90402	0.656347	no	-0.154253	0.931258	no
Lgi2	3.52631	1	no	5.40511	1	no
Lgi3	0	1	no	18	1	no
Lgr4	0.305074	0.999681	no	0.543961	0.372899	no
Lgr6	0	1	no	0	1	no
Lhfp	1.12141	1	no	0.369571	1	no
Lhfpl2	-0.617718	0.791082	no	1.7362	0.033693	yes
Lhfpl3	0	1	no	0	1	no
Lhx1	8	1	no	3.34534	1	no
Lhx2	2.22358	0.478831	no	2.14411	1	no
Lhx3	-6	1	no	0	1	no
Lhx4	0	1	no	0	1	no
Lhx6	1.5525	1	no	0.266869	1	no
Lhx8	0	1	no	0	1	no
Lhx9	8	1	no	0	1	no
Lif	8	1	no	4.63413	1	no
Lifr	2.38295	0.000195754	yes	0.65102	0.274451	no
Limd2	2.54957	4.90986e-11	yes	2.0365	8.46283e-07	yes
Lingo3	3.22494	1	no	18	1	no
Lipg	8	1	no	-12	1	no
Lix1l	1.01876	0.740373	no	1.80886	0.0473924	yes
Lmo7	0.53505	0.999681	no	2.12968	0.00701837	yes
Lmtk3	1.17624	1	no	18	1	no
Lmx1a	5.22699	1	no	2.30216	0.0105202	yes
Lmx1b	0	1	no	0	1	no
LOC100034739	NA	NA	NA	NA	NA	NA
LOC100045653	NA	NA	NA	NA	NA	NA
Lor	0	1	no	0	1	no
Loxl2	1.61256	0.219466	no	1.6555	0.0590198	no
Lpar1	1.15804	1	no	-1.10713	1	no
Lpar3	0	1	no	0	1	no
Lpgat1	1.87908	0.00144239	yes	2.26271	0.000684818	yes
Lphn1	0.353079	0.947577	no	2.03043	0.000374956	yes
Lpp	1.56751	1	no	0.905163	1	no
Lrfn1	0.813508	1	no	1.57023	0.0890368	no
Lrfn4	0.376957	0.987109	no	1.87963	0.00585364	yes
Lrig1	0.234792	0.999681	no	0.128995	0.909149	no
Lrp11	1.01149	0.675051	no	2.79592	0.0748202	no
Lrp2	0	1	no	18	1	no
Lrp3	1.22591	1	no	2.10107	1	no
Lrp4	1.66613	1	no	2.83451	1	no
Lrp5	0.847511	0.178618	no	2.3562	4.47616e-06	yes
Lrp6	-0.00721113	0.999681	no	0.950671	0.208594	no
Lrrc1	-0.610902	0.661768	no	0.906378	0.141496	no
Lrrc10b	2.08437	1	no	18	1	no
Lrrc15	8	1	no	18	1	no
Lrrc16a	3.18679	0.0219721	yes	1.57555	0.0389128	yes
Lrrc26	0	1	no	0	1	no
Lrrc4	1.98553	1	no	0.372631	1	no
Lrrc4b	-6	1	no	0	1	no
Lrrc8d	-0.00414303	0.999681	no	1.00872	0.0492073	yes
Lrrk1	0.333699	0.955212	no	2.46731	7.39054e-06	yes
Lrrn2	0	1	no	18	1	no
Ltb4r2	8	1	no	-0.10561	1	no
Ltbp2	1.22112	0.682289	no	-0.655778	0.442299	no
Ltbp3	1.47695	1	no	0.576305	1	no
Ltbp4	1.30278	0.546105	no	0.472344	0.705658	no
Ltk	2.90266	1	no	2.27613	1	no
Luzp1	1.52763	0.00286903	yes	1.80292	0.032357	yes
Ly6g6c	0	1	no	0.0078506	1	no
Ly6h	0	1	no	18	1	no
Lypd6b	-6	1	no	18	1	no
Lysmd2	1.92751	0.15477	no	2.00338	0.04325	yes
Mab21l2	0	1	no	18	1	no
Madd	0.438193	0.666405	no	0.563324	0.0979087	no
Maf	1.59033	0.0375555	yes	0.40674	0.594119	no
Mafa	0	1	no	0	1	no
Mafb	1.5612	0.315846	no	0.398697	0.728075	no
Maff	2.06326	0.0682147	no	2.2718	0.0348479	yes
Magi3	0.512471	0.885279	no	1.10031	0.0753122	no
Man1c1	1.94704	0.000243081	yes	1.59741	0.000801189	yes
Man2a2	1.17277	0.242731	no	2.4321	0.000213384	yes
Maneal	0	1	no	0	1	no
Map3k10	-0.0611734	0.999681	no	1.284	0.0283829	yes
Map3k3	0.384094	0.773193	no	1.18172	0.00201627	yes
Map3k5	0.698396	0.737246	no	2.44989	0.00466508	yes
Map3k9	4.34033	1	no	2.21424	1	no
Map4k3	0.868067	0.817692	no	1.39953	0.127358	no
Map4k4	0.9985	0.0113191	yes	1.80962	6.49123e-08	yes
Map6d1	2.61888	1	no	-0.0309764	1	no
Mapk11	3.96757	1	no	3.91513	1	no
Mapk12	1.77323	1	no	0.973497	1	no
Mapk13	3.19041	0.00229906	yes	2.65138	0.00121924	yes
Mapk4	8	1	no	-0.33607	1	no
Mapk8ip1	2.39834	1	no	2.22169	1	no
Mapkapk2	0.338339	0.912721	no	1.63659	0.0176346	yes
Mapre3	1.63253	0.634152	no	0.577661	1	no
Mapt	0.0403414	0.999681	no	1.22735	1	no
Mar11	NA	NA	NA	NA	NA	NA
Mar9	NA	NA	NA	NA	NA	NA
Marcks	1.66095	0.0425953	yes	0.425813	0.637348	no
Marcksl1	0.317806	0.984504	no	1.9652	0.00800918	yes
Mark1	4.20788	1	no	2.46234	1	no
Marveld1	1.47627	0.311912	no	2.17398	0.0107536	yes
Mast1	0.674227	0.93081	no	0.55035	0.583028	no
Mast4	0.0813417	0.999681	no	1.69393	0.125327	no
Mboat2	0.778934	0.349146	no	0.357504	0.523795	no
Mcam	0.81781	0.86711	no	0.761073	0.411418	no
Mcc	1.74656	1	no	1.01438	1	no
Mcmbp	-0.125005	0.999681	no	1.12855	0.000568888	yes
Mctp1	2.05727	0.00586362	yes	2.1843	1.05155e-05	yes
Mdga1	0.362303	0.968184	no	-0.192512	0.703261	no
Mecom	0.587826	1	no	1.30296	1	no
Med12l	1.98518	1	no	2.04952	1	no
Megf10	8	1	no	18	1	no
Megf11	1.51171	1	no	0.912219	1	no
Megf6	-0.149399	1	no	-1.36646	1	no
Megf8	0.635853	0.515014	no	2.676	3.15345e-07	yes
Mei1	0	1	no	0	1	no
Meis1	2.07512	0.00245574	yes	1.93842	0.000152319	yes
Meis2	1.93615	0.45414	no	-0.718033	0.705935	no
Mesp1	0	1	no	0	1	no
Mest	1.4148	0.00725572	yes	0.644815	0.32448	no
Metrnl	0.976688	0.811334	no	-0.0303335	1	no
Mettl1	0.164223	0.999681	no	2.66978	2.88031e-09	yes
Mex3b	0.171201	0.999681	no	2.02577	0.0304909	yes
Mfap3l	2.81101	1	no	1.94434	1	no
Mfhas1	1.40247	0.00583974	yes	0.485359	0.467473	no
Mfsd4	-0.0097743	0.999681	no	0.245222	0.756311	no
Mfsd6	1.91455	0.0534847	no	1.54999	0.0343207	yes
Mgat3	2.01987	1	no	0.943147	1	no
Mgat5b	0	1	no	0	1	no
Miat	8	1	no	18	1	no
Micall1	0.326929	0.999681	no	2.52562	0.00197623	yes
Mier3	0	1	no	-0.0917959	0.909149	no
Mir10b	0	1	no	0	1	no
Mir1199	0	1	no	0	1	no
Mir1247	0	1	no	0	1	no
Mir124a-1	2.32982999999999e-310	1	no	2.33616000000002e-310	1	no
Mir124a-3	0	1	no	0	1	no
Mir132	0	1	no	0	1	no
Mir152	0	1	no	0	1	no
Mir1900	2.32983999999998e-310	1	no	2.33604999999999e-310	1	no
Mir1901	0	1	no	0	1	no
Mir193	0	1	no	0	1	no
Mir196b	2.32981000000002e-310	1	no	2.33614e-310	1	no
Mir212	0	1	no	0	1	no
Mir3078	2.32982999999999e-310	1	no	2.33616000000002e-310	1	no
Mir3093	0	1	no	0	1	no
Mir34b	0	1	no	0	1	no
Mir34c	0	1	no	0	1	no
Mir449c	0	1	no	0	1	no
Mir574	0	1	no	0	1	no
Mir615	0	1	no	0	1	no
Mir9-1	NA	NA	NA	NA	NA	NA
Mir9-3	0	1	no	0	1	no
Mir92b	0	1	no	0	1	no
Mixl1	0.0546468	1	no	-0.0370024	1	no
Mkx	4.40956	1	no	0.214713	1	no
Mllt4	1.43276	0.140014	no	0.54839	0.648868	no
Mllt6	1.05638	0.569002	no	1.15462	0.242572	no
Mmp11	8	1	no	3.06594	1	no
Mmp14	1.56844	0.130555	no	1.42309	0.103202	no
Mmp15	2.05538	1	no	0.642927	1	no
Mmp17	2.01591	0.0850123	no	3.34561	0.000568252	yes
Mmp23	3.53585	1	no	0.771248	1	no
Mmp24	-0.225496	0.999681	no	1.24904	1	no
Mmp25	8	1	no	3.33702	1	no
Mmp28	2.66914	0.239842	no	2.549	0.00349152	yes
Mms19	0.130638	0.999681	no	0.718016	0.009767	yes
Mn1	3.4413	1	no	1.82448	1	no
Mnx1	0	1	no	0	1	no
Mocos	1.96512	1	no	2.17201	0.021559	yes
Mos	0.0453619	1	no	-12	1	no
Moxd1	8	1	no	0	1	no
Mpp3	2.34706	1	no	3.78229	1	no
Mpp6	0.0669085	0.999681	no	1.92141	4.69815e-10	yes
Mpped2	0.959609	0.645117	no	2.15537	0.219184	no
Mras	0.155324	0.999681	no	3.39473	0.0873807	no
Mrc2	-2.12546	1	no	-2.11359	1	no
Mreg	1.48999	0.40677	no	1.99531	0.0389128	yes
Msi1	0.171034	1	no	-0.487324	0.773925	no
Msrb3	1.53261	1	no	0.564314	0.660868	no
Msx1	0	1	no	0	1	no
Msx3	0	1	no	0	1	no
Mtag2	0	1	no	0	1	no
Mtap1a	1.15739	1	no	1.95995	1	no
Mtap1b	1.18317	1	no	-0.264885	1	no
Mtap6	0	1	no	18	1	no
Mtap7	-0.290375	0.999681	no	2.29311	0.000258933	yes
Mtap7d2	0.413565	1	no	18	1	no
Mtmr7	-0.110165	1	no	0.876393	1	no
Mtss1l	1.19861	0.461005	no	1.93213	0.011733	yes
Mtus1	3.08868	0.000363591	yes	2.34246	2.96329e-05	yes
Mtus2	-1.43608	0.478989	no	2.24319	1	no
Muc1	0	1	no	-3.4962	1	no
Mxra7	0.0345258	1	no	-0.452973	1	no
Myb	-0.0953707	0.999681	no	2.67362	1.66084e-06	yes
Mybl1	0.375902	0.999681	no	-1.1718	0.0709054	no
Mycl1	2.36172	1	no	18	1	no
Mycn	2.04757	0.282252	no	2.45977	0.010393	yes
Myo10	0.831455	0.623638	no	1.52391	0.0404972	yes
Myo1b	1.96597	0.0596126	no	0.44153	0.642808	no
Myo1e	2.61882	0.0248619	yes	2.96491	0.000913291	yes
Myo5a	1.46502	9.16931e-05	yes	2.15147	5.70889e-10	yes
Myo5b	0.788282	0.683793	no	0.525583	0.573299	no
Mypop	0.726087	1	no	2.5957	1	no
Myrip	-6	1	no	18	1	no
Myst4	-0.13637	0.999681	no	0.0435531	0.969904	no
N28178	2.0425	1	no	-0.357143	1	no
N4bp3	1.40954	0.453721	no	1.56194	0.105948	no
Nab1	0.429362	0.833949	no	1.8557	0.000142664	yes
Nab2	2.04219	0.345141	no	1.68711	0.166348	no
Nacad	0.618346	0.963653	no	-1.26675	0.0844096	no
Nacc2	0.19444	0.999681	no	1.32896	0.15976	no
Nags	0.396331	0.817692	no	2.25524	4.17252e-05	yes
Nanos1	0.984682	0.59231	no	-0.242355	0.834208	no
Nat8l	3.30945	1	no	2.39205	0.00787901	yes
Nav1	1.51687	1	no	1.93874	1	no
Nav2	1.81822	1	no	2.17652	1	no
Nbea	1.25961	0.155172	no	2.40255	0.000100863	yes
Nbl1	-0.0209976	1	no	-0.62587	1	no
Ncald	2.2931	0.195355	no	1.04656	1	no
Ncoa1	0.856638	0.609831	no	1.79296	0.0374315	yes
Ncoa2	-0.270675	0.92843	no	0.473321	0.304678	no
Ncoa3	0.775983	0.149284	no	1.63213	0.000589411	yes
Ncs1	1.43401	0.546816	no	2.64842	0.00358331	yes
Ndrg1	2.38943	0.000343133	yes	1.15113	0.0304313	yes
Necab2	-1.32544	1	no	18	1	no
Nedd4l	0.541863	0.821929	no	2.01463	0.00264438	yes
Nefh	1.36459	0.17185	no	4.02184	1	no
Nefm	0	1	no	0	1	no
Nek6	0.201633	0.999681	no	1.66573	0.000909778	yes
Neo1	2.60094	0.011497	yes	1.13022	1	no
Nes	2.36265	0.000218366	yes	1.76597	0.00124018	yes
Neurl1a	1.44359	1	no	0.970277	1	no
Neurl1b	8	1	no	1.52174	1	no
Neurod2	0	1	no	0	1	no
Neurog1	0	1	no	0	1	no
Neurog2	0	1	no	0	1	no
Nexn	1.0194	1	no	1.80928	1	no
Nfatc1	0.785187	0.31409	no	2.38963	1.05769e-07	yes
Nfatc4	1.25253	1	no	2.57134	1	no
Nfe2l3	-1.09087	1	no	-0.66489	1	no
Nfia	2.53778	0.00347781	yes	3.22495	0.0830821	no
Nfib	0.308357	1	no	1.86752	1	no
Nfic	2.18861	0.00301601	yes	1.95047	0.0041796	yes
Nfil3	3.17063	0.0064982	yes	2.60328	0.00259562	yes
Nfix	0.815603	0.286788	no	-0.120926	0.899541	no
Nfkb1	-0.0644962	0.999681	no	2.08176	1.53697e-11	yes
Nfkbiz	0.758508	0.846326	no	1.45588	0.0877435	no
Ngef	3.10777	0.00462446	yes	1.18981	1	no
Ngfr	0.629928	1	no	-0.0697559	1	no
Nhlrc1	0.824218	1	no	3.97094	1	no
Nin	0.47626	0.343929	no	2.48464	3.71724e-09	yes
Nkain1	3.00402	0.00445901	yes	4.54464	6.29339e-05	yes
Nkain2	0	1	no	0	1	no
Nkd1	1.1736	1	no	1.97532	1	no
Nkpd1	1.06529	1	no	18	1	no
Nkx1-2	8	1	no	18	1	no
Nkx2-1	0	1	no	0	1	no
Nkx2-2	0	1	no	0	1	no
Nkx2-3	8	1	no	-12	1	no
Nkx2-4	0	1	no	0	1	no
Nkx2-5	0	1	no	0	1	no
Nkx3-1	8	1	no	0	1	no
Nkx3-2	0	1	no	0	1	no
Nkx6-1	0	1	no	18	1	no
Nkx6-2	1.0546	1	no	0.558638	1	no
Nlgn2	1.0473	0.241294	no	3.2475	0.000118867	yes
Nlrp6	2.2909	0.0164135	yes	1.06044	0.0898888	no
NM_001145974	NA	NA	NA	NA	NA	NA
NM_001172117	NA	NA	NA	NA	NA	NA
Nod1	0.996201	0.553533	no	0.431489	0.622964	no
Nodal	0.0399506	1	no	18	1	no
Nog	8	1	no	18	1	no
Nol3	0.673759	1	no	2.20159	1	no
Nos1ap	2.66648	0.00108787	yes	0.142673	0.845821	no
Notch1	1.583	0.418573	no	1.59217	0.0177011	yes
Notch3	0.76818	1	no	0.495952	1	no
Notum	8	1	no	18	1	no
Nova1	1.59365	0.271928	no	2.47622	1	no
Npas1	-1.00309	0.797369	no	0.798772	1	no
Npas3	0	1	no	-1.05514	1	no
Npdc1	2.51729	0.12408	no	1.51698	0.124556	no
Npnt	1.23864	1	no	0.655082	1	no
Nppc	0	1	no	0	1	no
Npr1	1.43243	0.114868	no	1.45972	0.00892373	yes
Npr2	1.17212	0.656296	no	0.323155	0.818639	no
Nptx1	0	1	no	0	1	no
Nptxr	8	1	no	18	1	no
Npw	2.61999	1	no	18	1	no
Npy	0	1	no	0	1	no
NR_003258	NA	NA	NA	NA	NA	NA
NR_027352	NA	NA	NA	NA	NA	NA
NR_028280	NA	NA	NA	NA	NA	NA
NR_029460	NA	NA	NA	NA	NA	NA
NR_033135	NA	NA	NA	NA	NA	NA
NR_036582	NA	NA	NA	NA	NA	NA
NR_036665	NA	NA	NA	NA	NA	NA
Nr2e1	0	1	no	0	1	no
Nr2f1	2.6386	1	no	1.82505	1	no
Nr2f2	1.91035	0.227824	no	0.923605	0.311898	no
Nr2f6	0.968282	0.141605	no	1.05721	0.0481327	yes
Nr4a2	0.726439	0.649134	no	2.77324	1	no
Nr4a3	-0.555501	1	no	18	1	no
Nr6a1	-0.46117	0.953858	no	2.0709	0.0441904	yes
Nrarp	-0.139494	0.999681	no	1.94633	0.0219713	yes
Nrbp2	1.95037	0.0714095	no	1.92256	0.0269334	yes
Nrg2	2.41099	0.159555	no	3.48304	0.000286154	yes
Nrg3	0	1	no	0	1	no
Nrip3	2.87297	0.00315831	yes	1.05041	0.208657	no
Nrp2	1.73966	1	no	0.652127	1	no
Nrtn	1.36223	0.474584	no	0.726191	0.505225	no
Nrxn2	8	1	no	1.91567	1	no
Nsg1	-0.0411634	1	no	1.09801	1	no
Nt5c1a	0	1	no	0	1	no
Nt5c2	-0.412058	0.405474	no	1.05124	0.0424814	yes
Ntf5	8	1	no	18	1	no
Ntn1	2.05025	1	no	-12	1	no
Ntn4	1.3406	0.260408	no	2.30201	0.0715363	no
Ntng2	3.04525	0.345985	no	18	0.00145079	yes
Ntrk1	8	1	no	1.50325	1	no
Nuak1	0.103255	1	no	1.15965	0.510862	no
Nuak2	2.57899	0.0122237	yes	1.84482	0.0144692	yes
Nxph3	0	1	no	0	1	no
Nxph4	0	1	no	18	1	no
Obsl1	2.82158	4.47588e-05	yes	1.57032	0.0441904	yes
Ociad2	0.0505701	0.999681	no	1.01405	0.281027	no
Ocln	1.03356	0.786309	no	1.74703	0.00656264	yes
Odf3b	1.32965	0.514449	no	3.13231	0.0296037	yes
Odz4	0.135707	1	no	-0.831366	1	no
Olfm1	2.22916	0.00818258	yes	3.18092	4.15305e-06	yes
Olfm2	8	1	no	-0.0502182	1	no
Olfml2b	2.29767	1	no	1.58073	0.0954223	no
Olig2	0	1	no	0	1	no
Onecut1	1.77152	1	no	0.836075	1	no
Onecut2	2.94972	1	no	1.74841	1	no
Onecut3	8	1	no	-12	1	no
Oprd1	0	1	no	-12	1	no
Osbpl6	8	1	no	1.52909	1	no
Osr2	8	1	no	18	1	no
Otop1	2.03975	1	no	0	1	no
Otp	0	1	no	0	1	no
OTTMUSG00000010105	NA	NA	NA	NA	NA	NA
Otud1	1.36969	0.436054	no	0.462416	0.680932	no
Otud7a	8	1	no	0	1	no
Otx1	8	1	no	0	1	no
Otx2	0	1	no	0	1	no
Ovol1	0.2508	1	no	-0.493975	1	no
Ovol2	0	1	no	18	1	no
Oxr1	-0.0908223	0.999681	no	0.725395	0.215563	no
Oxt	8	1	no	0	1	no
P2rx5	-1.19602	1	no	18	1	no
P2rx6	-1.31324	1	no	0	1	no
P2ry2	1.50003	0.388208	no	2.96751	0.0014935	yes
P4ha2	1.78338	0.0476657	yes	1.19474	0.415841	no
P4ha3	0.514441	1	no	1.50937	1	no
Pacsin1	8	1	no	18	1	no
Pacsin3	1.13952	0.535784	no	0.516104	0.467779	no
Pak6	0.974839	0.244748	no	1.96844	0.00698116	yes
Panx2	0	1	no	0	1	no
Papolb	0	1	no	18	1	no
Paqr4	0.628171	0.656569	no	0.58864	0.520744	no
Paqr8	1.20535	1	no	1.46695	0.186157	no
Paqr9	2.34177	2.13473e-05	yes	2.06933	0.00509287	yes
Pard3	0.830853	0.794338	no	0.349974	0.67462	no
Pard6b	0.618681	0.959	no	1.4733	0.110413	no
Parp12	1.21284	0.345209	no	0.660422	0.437619	no
Parp14	0.747421	0.675051	no	1.09325	0.199647	no
Parp8	3.35002	4.34412e-09	yes	2.64804	5.4517e-08	yes
Pawr	0.706255	0.851519	no	1.9908	0.00773593	yes
Pax2	0	1	no	0	1	no
Pax6	-0.215924	0.999681	no	0.699052	0.498787	no
Pax6os1	0	1	no	0	1	no
Pax9	0.524446	1	no	-0.998604	1	no
Pcdh1	2.50598	0.00915846	yes	1.96907	0.00421227	yes
Pcdh12	1.1316	1	no	0.544714	1	no
Pcdh7	0.31192	1	no	2.52812	1	no
Pcdh8	8	1	no	0	1	no
Pcdhac2	NA	NA	NA	NA	NA	NA
Pcdhgc3	NA	NA	NA	NA	NA	NA
Pcgf2	0.358987	0.999681	no	1.1453	0.104576	no
Pcnx	0.944012	0.113212	no	2.18852	3.42266e-06	yes
Pcolce2	3.62155	0.00800346	yes	2.76598	0.00995659	yes
Pcp4l1	3.326	1	no	0.808738	1	no
Pcsk6	2.77658	6.1611e-07	yes	3.96636	4.61778e-09	yes
Pcsk9	2.13132	0.00328406	yes	1.25423	0.108038	no
Pde10a	3.11835	1	no	0.550947	1	no
Pde2a	1.5006	0.00780617	yes	1.8914	0.000920576	yes
Pde3b	0.0379096	0.999681	no	2.38229	6.84293e-05	yes
Pde4a	0.204495	0.999681	no	2.88703	8.47166e-07	yes
Pde4dip	0.356657	0.996984	no	1.09951	0.0956131	no
Pde5a	1.45925	0.311453	no	1.66715	0.058702	no
Pde8a	2.36991	0.00186242	yes	2.75808	0.000192821	yes
Pde8b	0.356809	1	no	0.338417	1	no
Pdgfa	4.3582	1	no	18	0.00863245	yes
Pdgfb	2.31609	0.0876283	no	0.920305	0.369815	no
Pdgfra	2.61458	1	no	-0.68917	1	no
Pdlim4	1.75725	0.151107	no	1.65365	0.0477871	yes
Pdp1	0.117804	0.999681	no	0.220652	0.806009	no
Peli2	2.75164	1	no	1.84542	0.0373532	yes
Perp	1.83476	0.150087	no	1.21833	0.183655	no
Pfkfb3	2.18073	0.00106202	yes	2.63979	4.19272e-05	yes
Pfn2	2.58472	0.137763	no	-1.05332	0.39078	no
Pgbd5	0.100709	1	no	0	1	no
Phactr2	0.678463	0.793053	no	1.74142	0.00948216	yes
Phc2	-0.171434	0.991576	no	0.693341	0.242653	no
Phf13	0.498654	0.974052	no	-0.595592	0.522295	no
Phf15	0.0308539	0.999681	no	1.10681	0.0841932	no
Phf21b	2.10345	0.343929	no	6.16882	0.00816632	yes
Phlda1	2.26118	0.111947	no	4.16885	1	no
Phlda3	0.465403	0.958475	no	1.84267	0.0173986	yes
Phldb1	1.67146	0.00239756	yes	2.45509	0.00285667	yes
Phldb2	1.16167	0.254185	no	0.472188	0.50635	no
Phox2a	0.777329	1	no	0.92279	1	no
Phyhip	-0.0219239	0.999681	no	0.582511	0.572393	no
Phyhipl	8	1	no	18	1	no
Pigz	4.04653	0.0917844	no	-0.0597237	1	no
Pik3c2b	1.13376	1	no	2.07241	1	no
Pik3ip1	0.762838	0.872496	no	2.52271	0.0297794	yes
Pitpnm1	1.71022	9.90867e-08	yes	2.1662	9.12155e-10	yes
Pitpnm3	0	1	no	0	1	no
Pitx1	0	1	no	0	1	no
Pitx2	0	1	no	18	1	no
Pitx3	0	1	no	0	1	no
Pkd2	3.3043	0.000218366	yes	2.91483	0.000727099	yes
Pkdcc	2.25553	0.000484722	yes	1.99465	0.0036529	yes
Pkdrej	0.94407	1	no	2.15335	1	no
Pknox2	2.98888	1	no	18	1	no
Pkp1	8	1	no	0.379129	1	no
Pkp2	1.21282	0.555198	no	1.40491	0.129938	no
Pkp4	-0.000595996	0.999924	no	0.921306	0.00687292	yes
Plagl1	1.63462	0.125839	no	0.0817844	0.933645	no
Plbd1	1.83599	0.0738688	no	1.446	0.0312013	yes
Plcg1	0.44084	0.851693	no	2.08465	6.09552e-05	yes
Plcl1	8	1	no	2.58054	1	no
Pld2	-0.316735	0.999681	no	1.60862	0.374346	no
Plec	0.922057	0.00413183	yes	2.01994	5.00314e-11	yes
Plekha1	2.3673	1.50118e-05	yes	1.20191	0.0214706	yes
Plekha2	2.94721	0.000382836	yes	2.06274	0.000540896	yes
Plekha5	0.826031	0.320011	no	2.23996	4.5863e-05	yes
Plekhg1	1.2138	1	no	-0.150428	1	no
Plekhg3	3.23411	0.000124275	yes	1.89776	0.0161925	yes
Plekhg6	1.89696	1	no	2.76187	1	no
Plekhh1	0.371111	0.999681	no	1.82866	0.0249435	yes
Plekhh2	2.60224	1	no	1.58339	1	no
Plekhh3	1.56301	1	no	-0.586079	1	no
Plekho1	1.32453	0.0209251	yes	1.31481	0.0166085	yes
Plk2	1.86148	0.182706	no	1.04416	0.294352	no
Plk3	1.56283	0.0127284	yes	2.31181	0.0027295	yes
Plk5	8	1	no	18	1	no
Pllp	1.63133	1	no	-1.61913	1	no
Pls1	1.65716	0.372449	no	1.2982	0.186925	no
Pltp	0.482188	0.981102	no	0.285477	0.674172	no
Plxdc1	-0.898958	0.676741	no	3.08961	0.00120585	yes
Plxna1	-0.0567017	0.999681	no	2.60177	0.000817247	yes
Plxna4	0.45258	1	no	-0.194357	1	no
Plxnb1	1.86126	0.20691	no	1.42833	0.101988	no
Plxnb2	2.02718	4.24761e-07	yes	1.16295	0.00894316	yes
Plxnc1	0.22993	0.999681	no	1.49256	0.0426908	yes
Plxnd1	2.01929	0.00309048	yes	1.91223	0.00546032	yes
Pm20d2	1.77722	0.310612	no	3.63419	1	no
Pmepa1	8	1	no	18	1	no
Pnma2	8	1	no	0	1	no
Pnmal2	-6	1	no	18	1	no
Podn	1.00328	0.392271	no	0.0771301	0.938658	no
Podxl2	8	0.184903	no	0.595178	0.708972	no
Pom121l2	0	1	no	0	1	no
Popdc3	2.97351	1	no	-1.02578	1	no
Pou2f3	0	1	no	0	1	no
Pou3f1	0	1	no	0	1	no
Pou3f2	0	1	no	0	1	no
Pou3f3	8	1	no	0	1	no
Pou4f1	2.2867	0.432428	no	18	1	no
Pou4f2	0	1	no	0	1	no
Pou4f3	8	1	no	0	1	no
Ppapdc1a	0	1	no	0	1	no
Ppapdc2	0.749732	0.928508	no	1.77895	0.0508492	no
Pparg	3.39041	0.0028375	yes	1.36569	0.0965166	no
Ppargc1b	0.407614	0.999681	no	3.22269	0.000299841	yes
Ppfia3	0.275685	0.999681	no	2.15222	0.160654	no
Ppig	-0.0372979	0.999681	no	0.460839	0.129622	no
Ppl	2.60528	1	no	1.1737	1	no
Ppm1e	0.0374528	0.999681	no	0.0575912	0.949827	no
Ppm1h	1.62601	0.0336417	yes	2.39853	0.00123643	yes
Ppm1j	2.20458	1	no	18	1	no
Ppm1n	0.0362169	1	no	0	1	no
Ppp1r16b	0.822591	1	no	0.932746	1	no
Ppp1r1b	8	1	no	0	1	no
Ppp2r2c	8	1	no	18	1	no
Ppp3cc	1.88537	0.0540418	no	1.77723	0.0201284	yes
Ppp4r1	0.101753	0.999681	no	0.683589	0.103268	no
Ppp4r4	1.94184	1	no	2.09099	0.029409	yes
Ppy	0	1	no	0	1	no
Prdm12	0	1	no	0	1	no
Prdm13	0	1	no	0	1	no
Prdm14	0	1	no	0	1	no
Prdm16	1.19637	0.368018	no	1.71827	0.240887	no
Prdm6	0	1	no	0	1	no
Prdm9	0.257862	0.999681	no	1.17486	0.175961	no
Prkaa2	8	1	no	18	1	no
Prkar2a	0.750175	0.23335	no	2.28538	0.00152256	yes
Prkca	1.05544	0.0759338	no	1.22888	0.00819224	yes
Prkce	0.587999	0.976539	no	0.168226	1	no
Prkch	2.0834	0.1255	no	1.19602	0.201928	no
Prkcz	0.798662	0.783522	no	1.10941	0.366365	no
Prkd3	0.0410231	0.999681	no	1.64932	8.24429e-06	yes
Prkg1	1.63749	1	no	18	1	no
Prkg2	8	1	no	-12	1	no
Prox1	2.52065	0.012248	yes	1.21982	0.136054	no
Prph	8	1	no	18	1	no
Prr18	8	1	no	18	1	no
Prr7	1.52169	1	no	1.76616	1	no
Prrt1	8	1	no	18	1	no
Prrt4	-0.9551	1	no	18	1	no
Prrx2	2.66349	1	no	0	1	no
Prrxl1	0	1	no	0	1	no
Prss12	0.466251	1	no	-1.39974	1	no
Prss16	3.25399	0.0517055	no	2.05442	0.0201218	yes
Prss23	-0.978426	1	no	0.983266	1	no
Prtg	8	1	no	0.972347	1	no
Psd	-0.0186734	0.999681	no	-0.603269	0.510862	no
Pstpip2	2.06727	0.000542318	yes	1.99891	3.21178e-05	yes
Ptch2	-0.0447524	0.999681	no	0.520107	1	no
Ptger3	1.83151	0.00157019	yes	2.85641	2.53251e-06	yes
Ptgfrn	2.56605	1	no	1.97485	1	no
Pth1r	1.55888	0.38224	no	0.782324	0.467779	no
Pth2	0	1	no	0	1	no
Ptms	2.26666	0.00108767	yes	1.20634	0.0649879	no
Ptpn14	-0.0617301	0.999681	no	1.59862	1	no
Ptpn21	0.783585	0.717936	no	2.1525	0.0064168	yes
Ptpn3	2.86867	1	no	-0.419927	0.844026	no
Ptpn5	0	1	no	18	1	no
Ptpn9	0.344442	0.999681	no	1.93726	0.0181289	yes
Ptprf	2.70496	0.000283988	yes	1.22994	0.0236748	yes
Ptprg	2.4918	0.118541	no	1.04877	0.576199	no
Ptprj	0.234791	0.999681	no	1.24335	0.0715142	no
Ptprn	0.0386716	1	no	18	1	no
Ptprs	1.13398	0.0114543	yes	2.26943	2.04385e-06	yes
Ptprt	8	1	no	-2.03618	1	no
Ptpru	1.39247	6.22361e-05	yes	1.34172	0.00888891	yes
Ptrf	0.142745	0.999681	no	1.72662	0.0423132	yes
Pura	0.367006	0.977	no	1.46671	0.0743969	no
Pus3	-0.376751	0.910505	no	1.17025	0.0368589	yes
Pvrl1	2.11384	0.0792361	no	2.01419	0.0256853	yes
Pvrl3	0.833009	0.885929	no	1.83441	0.0327326	yes
Pygo1	-6	1	no	18	1	no
Pyy	0	1	no	0	1	no
Rab11fip3	1.49366	0.0158848	yes	1.84903	0.00134499	yes
Rab11fip4	3.02252	0.343865	no	2.01535	0.0507757	no
Rab15	-0.597916	1	no	18	1	no
Rab19	3.00291	1	no	-0.240696	1	no
Rab20	2.0588	0.164257	no	0.0938618	0.944742	no
Rab27b	1.25182	0.267496	no	0.824182	0.248112	no
Rab31	2.64566	0.00730831	yes	1.85104	0.0250659	yes
Rab34	0.339105	0.999681	no	1.11788	0.0536003	no
Rab6b	2.604	1	no	2.97952	1	no
Rac3	0.39806	0.999681	no	1.92572	0.0466968	yes
Radil	3.84679	0.0406379	yes	1.07469	1	no
Ralgds	1.99461	0.0765486	no	1.25297	0.0952105	no
Ralgps2	0.0831471	0.999681	no	0.683805	0.399535	no
Ralyl	0	1	no	0	1	no
Ramp2	2.12751	0.0115355	yes	0.890438	0.167997	no
Ranbp9	-0.0348983	0.999681	no	0.289664	0.631616	no
Rap1gap2	2.01722	0.0313574	yes	1.49644	0.345566	no
Rap2a	0.511824	0.970462	no	1.50384	0.0186973	yes
Rapgef3	2.31187	0.00161598	yes	1.12447	0.244623	no
Rapgef4	3.78106	1.46445e-05	yes	0.615472	0.152212	no
Rapgefl1	1.24371	1	no	18	1	no
Raph1	1.92704	0.00146479	yes	0.881195	0.0749409	no
Rara	2.0469	0.00123432	yes	1.48047	0.125739	no
Rarg	2.03175	0.116278	no	1.71186	0.0521582	no
Rarres1	1.0206	1	no	0.118275	1	no
Rasa2	0.340838	0.998458	no	2.58106	0.000491384	yes
Rasal2	0.298449	0.999681	no	0.908454	0.340189	no
Rasd1	1.83063	1	no	1.30617	1	no
Rasd2	8	1	no	2.85092	1	no
Rasgef1c	0	1	no	18	1	no
Rasgrp2	2.53089	9.41222e-14	yes	1.90623	2.05544e-13	yes
Rasip1	1.40272	0.0988965	no	0.897628	0.147556	no
Rasl10a	8	1	no	-12	1	no
Rasl10b	1.69475	1	no	1.40015	1	no
Rasl11a	1.40385	0.467453	no	2.85571	0.0521542	no
Rasl11b	0.926059	1	no	1.73577	1	no
Rassf5	1.67292	0.137995	no	1.97106	0.0140212	yes
Raver2	2.16066	1	no	1.475	1	no
Rax	0	1	no	0	1	no
Rbfox2	2.00137	0.00132372	yes	1.22578	0.0161709	yes
Rbfox3	8	1	no	-0.887129	1	no
Rbm20	-1.88601	1	no	0.564615	1	no
Rbm24	0.0606116	1	no	18	1	no
Rbm46	0	1	no	0	1	no
Rbm47	1.16778	0.985578	no	1.52758	0.0865096	no
Rbms1	0.160446	0.999681	no	-0.533038	0.109462	no
Rbpms	2.28712	0.00175337	yes	1.49833	0.00665768	yes
Rbpms2	2.90211	0.0115355	yes	1.5251	0.0604452	no
Rcor2	0.989133	0.271241	no	3.01466	0.00210793	yes
Rcsd1	2.3501	6.39189e-06	yes	1.82012	0.00214137	yes
Reep1	0.474104	0.999681	no	1.73759	0.0533537	no
Reep2	0.823566	1	no	0.650251	1	no
Rel	2.91005	0.0240057	yes	2.48895	0.00941451	yes
Relb	1.22372	0.367554	no	1.28818	0.105571	no
Reln	3.33169	5.35011e-13	yes	0	1	no
Rem1	0	1	no	1.57911	1	no
Rem2	0	1	no	0	1	no
Ret	2.55371	1	no	18	1	no
Rftn1	0.438169	0.950162	no	2.64067	1.81689e-06	yes
Rfx4	0	1	no	0	1	no
Rgl1	1.8944	0.0240783	yes	0.411724	0.577248	no
Rgl3	8	1	no	18	1	no
Rgma	-6	1	no	-12	1	no
Rgmb	3.73087	1	no	1.20385	1	no
Rgnef	-0.257839	1	no	3.70942	1	no
Rgs6	-6	1	no	0.596028	1	no
Rgs7bp	1.03142	1	no	1.10335	1	no
Rhbdf1	4.07699	9.91055e-07	yes	3.3521	2.04745e-09	yes
Rhbdl3	8	1	no	-0.0726062	1	no
Rhobtb1	-0.0594021	0.999681	no	1.31133	0.167631	no
Rhobtb3	0.982477	0.423206	no	2.18548	0.00758705	yes
Rhoc	2.25296	0.00783435	yes	0.576521	0.381422	no
Rhod	1.54154	0.514868	no	-0.315448	0.74548	no
Rhoq	1.1559	0.562497	no	1.66908	0.0393963	yes
Rhou	3.11236	0.0146061	yes	2.0278	0.0179779	yes
Rhpn1	8	1	no	0.0661338	1	no
Rilpl1	0.511396	0.999681	no	0.892244	0.385953	no
Rimkla	8	1	no	0	1	no
Rimklb	0	1	no	18	1	no
Rims2	8	1	no	18	1	no
Rims4	2.60755	1	no	0.683932	1	no
Rin3	3.45934	3.0952e-07	yes	2.12569	4.81067e-06	yes
Ripply3	0.825237	0.906762	no	0.877092	1	no
Rln1	0	1	no	-12	1	no
Rnd2	0.270185	0.999681	no	2.60176	0.000127612	yes
Rnf130	0.500577	0.75232	no	2.04151	0.00141509	yes
Rnf144a	2.25446	0.000247415	yes	3.39935	8.66895e-05	yes
Rnf144b	2.79523	0.00214966	yes	1.90512	0.0188819	yes
Rnf150	0.806365	1	no	1.22669	1	no
Rnf152	8	1	no	2.00901	1	no
Rnf157	0.535777	0.895716	no	0.680692	0.575035	no
Rnf165	2.0218	1	no	-0.0063567	1	no
Rnf182	-1.09415	1	no	18	1	no
Rnf208	0.812078	0.724631	no	2.64508	0.0161677	yes
Rnf216	-0.14898	0.999681	no	0.405879	0.633091	no
Rnf217	2.46335	0.0975268	no	2.16083	0.0274618	yes
Rnf220	-0.328098	0.803497	no	1.00094	0.00917915	yes
Rnf39	2.4986	1	no	18	1	no
Rpp25	1.61195	1	no	-12	1	no
Rps6ka1	0.397237	0.369822	no	0.0904861	0.849716	no
Rragd	2.77217	3.98349e-07	yes	0.708026	0.236275	no
Rras2	0.454447	0.999681	no	1.63306	0.0622913	no
Rspo1	8	1	no	18	1	no
Rspo3	0.0430422	1	no	0.267179	1	no
Rspo4	8	1	no	0	1	no
Rsrc1	-0.388434	0.665839	no	1.47993	0.000288495	yes
Rtbdn	-0.117823	0.999681	no	-0.281158	0.816425	no
Rtkn	1.61732	0.103592	no	1.20475	0.0642612	no
Rtn1	-0.144245	0.999681	no	1.87965	0.0409636	yes
Rtn2	-0.412964	0.999681	no	0.590392	0.461466	no
Rtn4r	1.05658	1	no	2.62878	1	no
Rtn4rl1	1.27514	1	no	1.32719	1	no
Rtn4rl2	0	1	no	0	1	no
Rufy4	2.01488	1	no	0.339843	1	no
Rundc3a	1.61887	0.037441	yes	-0.458454	0.403358	no
Rundc3b	0.160109	1	no	4.13156	1	no
Runx1t1	1.48723	0.0375451	yes	-1.42838	0.000380675	yes
Runx2	4.73154	0.0911052	no	2.47581	0.0805777	no
Rusc1	0.103649	0.999681	no	1.52477	0.0797632	no
Rusc2	1.19912	0.902838	no	-1.5097	0.301004	no
Ryr2	1.34511	1	no	-1.00984	1	no
S1pr5	8	1	no	18	1	no
Sall1	3.35007	1	no	3.61182	1	no
Sall3	0	1	no	18	1	no
Sall4	2.77134	0.0588895	no	0.477328	0.799093	no
Samd10	1.11234	0.35675	no	2.33902	0.0030668	yes
Samd4	2.41944	1	no	-0.255761	1	no
Samd5	8	1	no	18	1	no
Sap30l	0.249884	0.999681	no	0.0494153	0.966551	no
Sarm1	8	1	no	18	1	no
Satb1	2.27099	4.78497e-06	yes	2.05844	0.000137986	yes
Satb2	1.47095	1	no	4.15183	1	no
Sbf2	1.63752	0.0155153	yes	0.809034	0.172306	no
Sbk1	1.19252	0.565857	no	3.35461	0.000226852	yes
Scamp5	1.21806	0.569787	no	0.437999	0.696356	no
Scarf2	2.02223	1	no	0.639373	1	no
Sccpdh	1.22973	0.2951	no	2.05479	0.000491384	yes
Scn1b	2.12639	1	no	0.959839	1	no
Scn5a	-6	1	no	18	1	no
Scn8a	8	1	no	-2.34252	1	no
Scrn1	8	1	no	18	1	no
Scrt1	0.407263	1	no	0	1	no
Scrt2	0	1	no	0	1	no
Sct	8	1	no	18	1	no
Scube1	-0.762756	1	no	1.18135	1	no
Scube2	-0.591682	1	no	18	1	no
Scube3	1.69254	1	no	0.92932	1	no
Sdc1	0.560254	0.369264	no	2.12141	4.24232e-05	yes
Sdc3	1.13456	0.0870401	no	0.661799	0.371708	no
Sdk1	0.706456	1	no	-0.275627	1	no
Sdk2	3.73142	1	no	1.09883	1	no
Sec14l2	1.11885	0.0510382	no	1.83554	0.00198302	yes
Sec24d	2.04822	0.0486178	yes	1.7089	0.041195	yes
Sel1l3	0	1	no	0	1	no
Sema3f	1.74487	1	no	1.38711	1	no
Sema4c	1.01968	0.447757	no	1.22136	0.0416479	yes
Sema4f	8	1	no	18	1	no
Sema4g	2.72517	6.33616e-07	yes	1.79673	0.00154826	yes
Sema5b	0.0427939	1	no	-12	1	no
Sema6a	2.48789	1	no	0.147246	1	no
Sema6b	0.761385	0.817692	no	1.84713	0.010172	yes
Sema6d	1.4971	0.195433	no	0.521157	0.475815	no
Sema7a	3.19848	1	no	2.39592	1	no
Sepn1	-0.265931	0.999681	no	1.79563	0.016017	yes
Sept10	NA	NA	NA	NA	NA	NA
Sept3	NA	NA	NA	NA	NA	NA
Sept5	NA	NA	NA	NA	NA	NA
Serinc2	5.29753	2.34589e-09	yes	4.59526	6.23142e-07	yes
Serp2	0.102536	0.999681	no	0.177983	1	no
Serpine2	3.60881	0.00211466	yes	3.01426	0.000374696	yes
Sertad4	0.500013	1	no	0.213388	1	no
Sesn3	2.57608	1	no	2.51818	1	no
Sestd1	1.62735	1	no	3.09729	0.00248778	yes
Setbp1	4.40906	1	no	18	1	no
Sez6	-6	1	no	0	1	no
Sfmbt1	-0.172376	0.968184	no	0.155667	0.718471	no
Sfmbt2	2.22519	0.332547	no	2.74021	0.04261	yes
Sfn	0.981056	0.797398	no	3.11815	1	no
Sfrp1	1.502	1	no	-0.537031	1	no
Sfrp2	8	1	no	1.71632	1	no
Sfrp5	0.05557	1	no	18	1	no
Sgcb	1.2909	0.170921	no	2.17447	0.000829556	yes
Sgk1	0.514338	0.927218	no	0.293066	0.708005	no
Sgk3	0.107826	0.999681	no	-1.00196	0.0311276	yes
Sgms1	0.268425	0.999681	no	-0.928022	0.0638389	no
Sh2d5	2.32502	0.0239085	yes	1.61573	0.00819224	yes
Sh3bp4	1.08131	1	no	0.147129	1	no
Sh3bp5	1.74968	0.0133228	yes	1.41237	0.0205879	yes
Sh3d20	NA	NA	NA	NA	NA	NA
Sh3pxd2a	0.126351	0.999681	no	0.21064	0.799298	no
Sh3pxd2b	0.477326	0.999681	no	1.8774	0.0299461	yes
Sh3rf1	1.01118	0.713092	no	2.57508	0.00415079	yes
Sh3rf3	0	1	no	18	1	no
Shank3	-0.155633	0.999681	no	2.79508	0.000207672	yes
Shc2	8	1	no	2.65556	1	no
Shc3	0	1	no	0	1	no
She	1.60857	1	no	1.09367	1	no
Shisa2	8	1	no	1.71689	1	no
Shisa3	0.0887886	1	no	0.439027	0.705358	no
Shisa6	-1.37152	1	no	0	1	no
Shisa7	0	1	no	18	1	no
Shisa9	8	1	no	0	1	no
Shox2	8	1	no	18	1	no
Shroom1	2.66148	1	no	1.24551	1	no
Shroom3	-0.8778	1	no	-1.21005	1	no
Siah2	0.502884	0.914219	no	1.98546	0.000285814	yes
Sim1	0	1	no	0	1	no
Sim2	-6	1	no	0	1	no
Sirpa	1.77501	6.2217e-05	yes	1.3049	2.67149e-05	yes
Six1	-6	1	no	18	1	no
Six2	0	1	no	18	1	no
Six3	0	1	no	0	1	no
Six3os1	0	1	no	0	1	no
Six4	8	1	no	18	1	no
Six5	1.21024	0.545536	no	2.2097	0.0167845	yes
Six6	0	1	no	0	1	no
Skap1	2.27855	0.199218	no	1.19066	1	no
Ski	0.489342	0.231321	no	1.88816	5.68463e-07	yes
Skor1	0	1	no	0	1	no
Slain1	2.06989	0.034467	yes	3.78886	6.41349e-05	yes
Slain2	0.0603691	0.999681	no	2.26762	6.74904e-06	yes
Slc10a4	0	1	no	18	1	no
Slc12a2	0.109319	0.999681	no	2.07132	0.0107207	yes
Slc16a11	0.828881	0.813168	no	-0.751712	0.290383	no
Slc16a12	2.09158	0.0962958	no	1.10668	0.257271	no
[truncated: 408 more rows]
