# Supplementary material for: Mtf2-PRC2 control of canonical Wnt signaling is required for definitive erythropoiesis
Source: Cell Discov. 2018 May 1;4:21. doi: 10.1038/s41421-018-0022-5 (PMC5928144; doi:10.1038/s41421-018-0022-5)
Supplement: Supplementary file 3 — Supplementary Table S2(XLS 26 kb) [file 41421_2018_22_MOESM3_ESM.xls]

## Sheet: Table S5
Classification of peaks within CD71+Ter119+ cells
ChIP-seq Datasets	Peaks	Distal Promoter		Proximal Promoter		Exon		Intron		Intergenic Region
		# Peaks	% Peaks	# Peaks	% Peaks	# Peaks	% Peaks	# Peaks	% Peaks	# Peaks	% Peaks
H3K27me3	6946	271	0.039	2655	0.3822	262	0.0377	1558	0.2243	2200	0.3167
Mtf2	3360	178	0.0529762	744	0.221429	223	0.066369	1052	0.313095	1163	0.346131
																	0
