# Supplementary material for: Mtf2-PRC2 control of canonical Wnt signaling is required for definitive erythropoiesis
Source: Cell Discov. 2018 May 1;4:21. doi: 10.1038/s41421-018-0022-5 (PMC5928144; doi:10.1038/s41421-018-0022-5)
Supplement: Supplementary file 4 — Supplementary Table S3(XLS 54 kb) [file 41421_2018_22_MOESM4_ESM.xls]

## Sheet: Expression values
Table S3. Genes contained in the Mtf2-PRC2 erythroid-specific gene regulatory network
Gene Name	log2 Fold Change
Acsl6	2.3106
Actn1	1.39382
Acvr1	1.82458
Acvr1b	2.44087
Adam15	1.90754
Adap1	2.63643
Adc	1.79769e+308
Agap1	2.77345
Agap2	2.96827
Agpat3	2.35275
Ahnak	2.0414
Aim1	2.41919
Ak4	2.54939
Ankrd13b	3.79421
Ankrd44	2.64606
Arf3	1.97697
Arhgef10l	1.98416
Arsb	2.46866
Asap2	2.3364
Atp11a	1.57917
Atp8b2	2.8691
AW011738	2.01983
AW555464	2.23256
B4galnt1	3.12791
B4galt5	1.157
B4galt6	2.73133
Bahcc1	1.93575
BC005764	2.13385
Bcr	3.47984
Bend4	2.31495
Bend7	2.01608
Bin1	1.93024
Bmi1	2.8787
Bmp1	2.34436
Bmpr1a	1.51743
Brwd1	1.82602
Cables1	2.12916
Camk2d	1.65181
Camkk1	2.55516
Card10	2.89161
Casz1	2.8976
Cbfb	2.34785
Cbs	2.52744
Cbx2	3.4014
Cbx4	2.56136
Cbx7	1.19618
Cbx8	2.72465
Ccdc85c	3.00989
Ccdc92	3.50689
Ccnd2	3.06765
Cd63	2.37898
Cd9	1.73468
Cdc14b	1.70367
Cdc42bpb	2.01637
Cdh1	2.37681
Cdh2	1.74543
Cdk18	1.87656
Cdkn1a	1.83109
Cebpa	2.0635
Cebpd	2.49204
Chd3	1.42096
Chn2	1.93083
Chpf	3.21552
Cited1	1.65424
Ckap4	2.31578
Clgn	1.75111
Clstn1	3.06789
Cmtm4	3.17668
Cmtm7	2.72361
Cnn2	2.40825
Cnn3	2.10438
Cnnm1	3.54487
Col18a1	1.50364
Col27a1	2.1921
Coro2a	2.72176
Cpeb2	2.04865
Cpm	2.17436
Cpne7	2.47633
Crtc3	1.64223
Cry1	2.40869
Csf1	1.10538
Csnk1e	1.86429
Csrnp1	2.15097
Ctbp2	2.58461
Ctnnbip1	2.14207
Cxcr4	2.55437
Cyfip2	3.15987
D730039F16Rik	2.61233
Dab2ip	2.87829
Dapk1	1.0891
Dip2b	1.60719
Dip2c	1.65976
Dkkl1	2.74449
Dlg5	2.34881
Dlgap4	2.21047
Dlx4	3.79879
Dmxl2	2.64677
Dnmt3a	2.03249
Dnmt3b	3.13864
Dock3	3.31071
Dock7	1.09716
Dock9	2.10356
Dtx4	2.92202
Dusp2	3.1277
Dyrk2	2.74666
E130012A19Rik	3.94097
E330009J07Rik	2.59478
E330016A19Rik	3.1213
Efcab4a	1.95855
Efemp2	1.73444
Egln3	2.36207
Eid2	3.53919
Elk3	1.68747
Emid1	3.02237
Enc1	2.43163
Enpp1	2.00294
Epb4.1l4b	2.50988
Ephb3	4.62555
Etv5	1.57466
Evl	1.86984
Faah	2.57183
Fam101b	3.0987
Fam135a	2.93953
Fam171a1	2.10314
Fam174b	3.08017
Fam43a	2.3476
Fam49b	1.5926
Fam57a	1.94918
Fam65a	2.73112
Fam65b	2.24606
Fes	2.66342
Fgfr1	2.89634
Fgfr3	2.67952
Fhl3	2.48859
Fhod1	1.64919
Fkbp5	1.83528
Fli1	2.18855
Flt3	2.59442
Fmnl1	2.8386
Fmnl3	2.01061
Fn1	1.84421
Fnbp1	2.2098
Fnbp1l	1.83292
Fndc3a	1.50609
Fndc3b	2.12114
Fndc4	3.53764
Fosl2	2.14213
Foxo1	2.23987
Foxp4	2.29997
Furin	2.12522
Fzd6	2.81728
Gadd45b	2.73846
Galnt12	3.54246
Galnt3	3.20934
Galnt6	1.87689
Gata2	2.32442
Gfi1	3.0311
Gjb2	3.23886
Gkap1	3.41237
Gldc	1.69956
Gls2	4.23873
Gnaq	1.92937
Gnb4	2.0392
Gng12	2.11977
Gpc1	3.10088
Gpr160	2.42711
Gpt2	1.76635
Grb10	1.12843
Grwd1	2.54208
H1f0	2.01501
H1fx	2.49154
H2-K1	2.01047
H2-Q6	2.23193
H2afy2	3.3536
Hcn2	3.10571
Hdgfrp3	2.47076
Hhex	2.02505
Hip1r	1.92211
Hivep3	3.06165
Hlx	2.31703
Hmga2	2.85397
Homer3	1.34529
Hoxa9	3.96371
Hspa1a	2.44652
Hspa1b	2.46644
Ica1	1.88431
Id3	1.98319
Igf2bp2	3.07421
Igfbp4	2.41189
Impdh1	3.01498
Inf2	2.24384
Inppl1	1.91671
Irak3	2.44434
Irf1	1.81397
Itga5	2.48914
Itga6	2.05143
Itga9	1.73069
Itgav	2.07196
Itgb5	1.30501
Itpr3	2.35546
Jdp2	2.05608
Jun	1.49371
Kcnk12	3.10943
Kctd1	3.52632
Kif13a	2.44963
Kif1b	1.50274
Kif1c	1.66642
Kif21a	2.77857
Kifc3	1.75002
Klc2	1.64325
Klf5	2.16088
Klhl22	1.59962
Kremen1	2.46737
L3mbtl3	2.10165
Lamc1	2.81635
Lass6	2.39443
Ldlrad3	2.77601
Lepre1	2.33353
Limd2	2.37856
Lmx1a	2.19729
Lpgat1	2.59693
Lphn1	2.55667
Lrfn4	1.63607
Lrp5	2.44057
Lrrk1	3.28081
Luzp1	1.9805
Man1c1	2.00826
Man2a2	2.82994
Map3k10	1.21885
Map3k3	1.47636
Map3k5	2.46772
Map4k4	2.15295
Mapk13	2.62303
Mapkapk2	1.7307
Marcksl1	2.27067
Marveld1	2.63953
Mcmbp	1.17489
Mctp1	2.29171
Megf8	2.87007
Meis1	2.24103
Mettl1	2.55341
Micall1	2.56752
Mllt6	2.26098
Mmp17	3.78338
Mpp6	1.68955
Mtap7	2.58987
Mtss1l	2.2463
Mtus1	2.41041
Myb	2.95785
Mycn	2.8102
Myo10	2.08608
Myo1e	2.46561
Myo5a	1.97753
Nab1	1.46547
Nacc2	2.30058
Nags	2.44405
Nat8l	2.91964
Nbea	2.67776
Ncoa1	1.58101
Ncoa3	1.39342
Nedd4l	2.24045
Nefh	4.02304
Nek6	1.51116
Nes	2.28995
Nfatc1	2.58107
Nfia	3.54124
Nfic	1.9736
Nfil3	2.88473
Nfkb1	2.5299
Nin	2.8118
Nkain1	4.23709
Nlgn2	3.04826
Nlrp6	2.53456
Notch1	1.89117
Npr1	1.73029
Nr2f6	1.40843
Nrbp2	2.07304
Nrg2	3.19851
Ntn4	2.61676
Ntng2	4.59946
Nuak2	2.3626
Obsl1	2.191
Odf3b	3.78173
Olfm1	3.66639
P2ry2	2.89775
Paqr9	2.29772
Parp8	2.78085
Pawr	2.26174
Pcnx	2.45495
Pcolce2	2.94074
Pcsk6	3.92379
Pde2a	2.16477
Pde3b	2.60438
Pde4a	3.01221
Pde8a	2.7082
Peli2	2.33195
Pfkfb3	2.94413
Phactr2	1.96303
Phf15	1.45292
Phf21b	5.8015
Phldb1	2.33718
Pitpnm1	2.25427
Pkd2	3.23842
Pkdcc	2.35081
Plbd1	1.72047
Plcg1	2.5269
Pld2	2.53146
Plec	1.93863
Plekha1	1.55507
Plekha2	2.6754
Plekha5	2.52388
Plekhg3	2.21088
Plekhh1	1.78939
Plekho1	1.27598
Plk3	2.3664
Plxdc1	3.57297
Plxna1	2.86102
Plxnb2	1.63072
Plxnc1	1.55712
Plxnd1	2.44376
Ppargc1b	3.362
Ppm1h	2.31213
Prkar2a	2.35424
Prkca	1.49501
Pstpip2	2.09833
Ptger3	2.73883
Ptms	1.87093
Ptpn21	2.82238
Ptpn9	2.10298
Ptprf	1.89957
Ptprj	1.39987
Ptprs	2.75307
Ptpru	1.87802
Rab11fip3	1.92261
Rab31	2.18594
Rapgef4	1.96191
Rara	2.21229
Rasa2	2.23024
Rasgrp2	2.43691
Rassf5	2.16505
Rbfox2	1.56623
Rbpms	1.72527
Rcor2	2.94044
Rcsd1	2.20954
Rftn1	2.56772
Rhbdf1	4.38461
Rhobtb3	2.03686
Rhou	2.2017
Rin3	2.48226
Rnd2	2.42383
Rnf130	2.01679
Rnf144a	3.66583
Rnf144b	2.10782
Rnf208	2.72266
Rnf217	2.47131
Rragd	1.17313
Rsrc1	1.71999
Rtkn	1.56675
Samd10	2.78476
Satb1	2.24113
Sbk1	3.13338
Sccpdh	2.47747
Sdc1	2.2958
Sec14l2	1.94317
Sec24d	1.90432
Sema4g	2.20961
Sema6b	2.25561
Sepn1	2.20868
Serinc2	4.97386
Serpine2	3.46582
Sfmbt2	3.09049
Sgcb	2.68952
Sh2d5	1.44978
Sh3bp5	1.71268
Sh3pxd2b	2.04943
Shank3	3.00793
Siah2	2.40141
Sirpa	1.579
Six5	2.62066
Slain1	4.02134
Slain2	2.24301
Slc12a2	2.07343
Slc22a17	2.4903
Slc23a2	2.33143
Slc25a23	2.29157
Slc25a33	2.37869
Slc26a10	3.17706
Slc45a3	2.92951
Slc6a20a	1.39649
Slco3a1	2.96092
Smad1	2.25849
Smad4	1.72925
Smad6	1.58806
Smad7	2.62724
Smarca2	2.02346
Smo	2.51753
Smurf1	2.47057
Snx10	1.38084
Socs2	1.67738
Sort1	2.68478
Sox13	2.52651
Sox4	2.8873
Spint2	2.51995
Spna2	2.19905
Spnb2	2.30683
Spns2	2.85566
Stat5b	1.48598
Stau2	2.55237
Steap2	2.40027
Sulf2	3.42897
Syde2	4.27837
Tbc1d16	2.12063
Tbkbp1	2.14947
Tcf7	2.34245
Tcp11l1	2.03235
Tec	2.03051
Tgif1	2.40434
Tjp1	2.5026
Tjp2	2.15596
Tm6sf1	2.1312
Tmed8	2.31789
Tmeff1	2.65362
Tmem158	2.60432
Tmem229b	2.53672
Tmem8	1.91027
Tmem98	2.2471
Tns3	2.03582
Tpd52	1.60959
Tpm2	2.44311
Tpm4	1.36508
Trim14	1.44185
Trio	2.34278
Tspan2	2.59616
Tspan5	1.90803
Ttc39c	2.70402
Tulp4	1.41992
Uap1l1	1.35795
Ubl3	1.48231
Unc13b	3.0104
Vash1	2.11324
Vat1	1.98523
Vav3	2.25623
Vim	2.3889
Vipr1	3.19434
Wipf1	1.77483
Xylt1	3.20516
Zbed3	2.77365
Zbtb16	3.04578
Zbtb42	2.98786
Zdhhc8	2.53715
Zfp105	2.49563
Zfp358	2.32256
Zfp516	2.38026
Zfp608	2.49227
Zfp623	2.49968
Zfp703	1.68371
Zfp710	2.14146
Zfp777	2.64552
Zfp827	2.25219
Zkscan17	2.07478
Zmiz1	1.49095
