# Supplementary material for: Mtf2-PRC2 control of canonical Wnt signaling is required for definitive erythropoiesis
Source: Cell Discov. 2018 May 1;4:21. doi: 10.1038/s41421-018-0022-5 (PMC5928144; doi:10.1038/s41421-018-0022-5)
Supplement: Supplementary file 5 — Supplementary Table S4(XLSX 47 kb) [file 41421_2018_22_MOESM5_ESM.xlsx]

## Sheet: Sheet2
PRIMER SEQUENCE	GENE	DIRECTION
CTGCCCGGACGGACTGATAA	Myb	Forward
CGTCTGGCTGGCTTTGGAAG	Myb	Reverse
CACCGTGCTGTGGGACAATG	Stat5b	Forward
TGTGCCAGGAACACGAGGTT	Stat5b	Reverse
GCCTAGCAAACCCTGGGAGT	Fli1	Forward
CACCTCATCAGGGTCCGTCA	Fli1	Reverse
CATCAGGTGAACCGCCCACT	Gata1	Forward
GCTGCTACCAGCTACCACCA	Gata1	Reverse
CCCGCAACTAGAGGGACAGG	Tal1	Forward
GCCGTTGAGCAGGACTAGGT	Tal1	Reverse
GAGTCGTGCAGCACACCAAG	Crebbp	Forward
TGTTGAGGCAGAAGGGCACA	Crebbp	Reverse
TGATGCCATGGCTGACTGGT	Cxcr4	Forward
GACGCCCACATAGACTGCCT	Cxcr4	Reverse
GCACCTGACTGATGCTGAGAA	β1-globin	Forward
TTCATCGGCGTTCACCTTTCC	β1-globin	Reverse
TGGCCTGTGGAGTAAGGTCAA	εY-globin	Forward
GAAGCAGAGGACAAGTTCCCA	εY-globin	Reverse
CAAGCGGTCTCCTTTACGTC	Mtf2	Forward
CCATTTCATTGGGAGCTTCT	Mtf2	Reverse
AGTGACTTGGATTTTCCAGCAC	Ezh2	Forward
AATTCTGTTGTAAGGGCGACC	Ezh2	Reverse
AACTCGAAATCTTATCGCACCAA	Suz12	Forward
TGCAAATGTGCAGACAAGCTAT	Suz12	Reverse
CATGACCCAGAACTTTTGTGAA	Ezh1	Forward
GACAACCAGGAAAGCGATTC	Ezh1	Reverse
GAAGGCGGTAAATGGGCTTCT	Jarid2	Forward
TCGTTGCTAGTAGAGGACACTT	Jarid2	Reverse
ATGCTGTCAGTATTGAGAGTGGC	Eed	Forward
GAGGCTGTTCACACATTTGAAAG	Eed	Reverse
ACGGCGCAACCTACAAAGAG	E2f2	Forward
GTCTGCGTGTAAAGCGAAGT	E2f2	Reverse
TTTTCTGAGCCACATAAAAGGGG	E2f8	Forward
CTTCCTTGGGCTTGGTTGGT	E2f8	Reverse
GCCAGACCTTGGAAACCTCA	Dnmt3b	Forward
TTGTTTCCTGAAAGAAGGCCC	Dnmt3b	Reverse
AAGGATGGCGTCAAGTACCAA	Gata2	Forward
TATCGGGTGGTGTGTTGCAG	Gata2	Reverse
AGGTCGGTGTGAACGGATTTG	Gapdh	Forward
TGTAGACCATGTAGTTGAGGTCA	Gapdh	Reverse
GCTATTCCACGACTAGTTCAGC	Ctnnb1	Forward
AGCTCCAGTACACCCTTCTAC	Ctnnb1	Reverse
CTGGACATTTGAGCAACAGAC	Phf1	Forward
CAGCATTTTCAGGTTCCACTC	Phf1	Reverse
AGACTCGCCATATTGTGCGG	Ring1b	Forward
AGCCTGAGACATTTCGGCTC	Ring1b	Reverse
GGGACTCTGGAAGCCTTTGG	Phf19	Forward
GCAGCTTTGCTTAGGACTGC	Phf19	Reverse
Genotyping
GACACCATAACCAGGACAGCTT	Mtf2	Forward
GGAACTTCGGAATAGGAACTTCGG	Mtf2	Reverse	mutant
TCAGAAGCTCAAGCCAGACAAGAC	Mtf2	Reverse	wild-type
ChIP-qPCR
CTTACCTTGGATATGGAGCTGG	Gata2	Forward
TTTGTGTACTCAGAAGGCAGAG	Gata2	Reverse
GGGCGAAGTTTCTCCGG	Myb	Forward
CTCCTCCTTCTCCTCCTTCTC	Myb	Reverse
CAGCCAACACATCTAAACACAG	Stat5b	Forward
GTGAGCAGTGAACGAGTGTAG	Stat5b	Reverse
CTCGTAGCCCCTTCAGATTAG	Fli1	Forward
AGTTTCATCCGGTTAACTGTCTC	Fli1	Reverse
TTGGGAATCAAGACTGACCTG	Gata1	Forward
ATCACCCTGAACTCGTCATAC	Gata1	Reverse
CTGGGTGTTGAGATACGGAAA	Tal1	Forward
GCCGTTGTCTAGCCTCTTAAG	Tal1	Reverse
GTACCCCATCAGTTGACTTGAG	Dnmt3b	Forward
TTGATCTTTCCCCACACGAG	Dnmt3b	Reverse
AAGAACTCTCCCAACCAGCG	Gata3	Forward
GCGTTTGTTTTCCTGGGTCC	Gata3	Reverse
CTCCTTGTGACCCTGACACC	Cxcr4	Forward
TGTTGCCATGGAACCGATCA	Cxcr4	Reverse
GGAGGCCTTTGAACATCCCA	Cdk4	Forward
TCGTCCCCTTTGTCTCAACG	Cdk4	Reverse
GGAGGCGGCAACAGATACTC	Ring1b	Forward
CGACAGCTCTCCTTTGGGAC	Ring1b	Reverse
CTGCAGGGATTTCCTCGACC	Phf1	Forward
CGTATGACGCAGCAGCCAAA	Phf1	Reverse
CCCACTCGAGTATGCCAGTC	Phf19	Forward
AAGAGTGCGTCTGGTTCAGG	Phf19	Reverse
TGCCCGACCCTCTATAAAAGC	Cebpa	Forward
GGCTCCACCTCGTAGAAGTC	Cebpa	Reverse
